# Supplementary material for: ﻿Phylogeny of Phyllozyma (Spiculogloeaceae, Spiculogloeales) with description of four new species from China
Source: MycoKeys. 2025 Oct 15;123:235–51. doi: 10.3897/mycokeys.123.161540 (PMC12547422; doi:10.3897/mycokeys.123.161540)
Supplement: XML Treatment for Phyllozyma camelliae [file mycokeys.123.161540-treatment2.xml]

<!DOCTYPE tp:taxon-treatment
  PUBLIC "-//TaxonX//DTD Taxonomic Treatment Publishing DTD v0 20100105//EN" "tax-treatment-NSO.dtd">
<tp:taxon-treatment xmlns:tp="http://www.plazi.org/taxpub"><tp:treatment-meta><kwd-group><label>Taxon classification</label><kwd>
                <named-content content-type="kingdom">Fungi</named-content>
              </kwd><kwd>
                <named-content content-type="order">Spiculogloeales</named-content>
              </kwd><kwd>
                <named-content content-type="family">Spiculogloeaceae</named-content>
              </kwd></kwd-group><mixed-citation publication-type="journal"><person-group><name><surname>Xi</surname><given-names>Zhi-Wen</given-names></name><name><surname>Chai</surname><given-names>Chun-Yue</given-names></name><name><surname>Niu</surname><given-names>Qiu-Hong</given-names></name><name><surname>Hui</surname><given-names>Feng-Li</given-names></name></person-group><article-title>﻿Phylogeny of <italic><tp:taxon-name><tp:taxon-name-part taxon-name-part-type="genus" reg="Phyllozyma">Phyllozyma</tp:taxon-name-part></tp:taxon-name></italic> (<tp:taxon-name><tp:taxon-name-part taxon-name-part-type="family">Spiculogloeaceae</tp:taxon-name-part></tp:taxon-name>, <tp:taxon-name><tp:taxon-name-part taxon-name-part-type="order">Spiculogloeales</tp:taxon-name-part></tp:taxon-name>) with description of four new species from China</article-title><source>MycoKeys</source><day>15</day><month>10</month><year>2025</year><volume>123</volume><fpage>235</fpage><lpage>251</lpage><pub-id pub-id-type="doi">10.3897/mycokeys.123.161540</pub-id></mixed-citation></tp:treatment-meta><tp:nomenclature><label>﻿</label><tp:taxon-name><object-id xmlns:xlink="http://www.w3.org/1999/xlink" content-type="arpha" xlink:type="simple">C44EC236-F12A-5CC5-986E-2C18D8521355</object-id>
              <tp:taxon-name-part taxon-name-part-type="genus" reg="Phyllozyma">Phyllozyma</tp:taxon-name-part>
              <tp:taxon-name-part taxon-name-part-type="species" reg="camelliae">camelliae</tp:taxon-name-part>
              <object-id xmlns:xlink="http://www.w3.org/1999/xlink" content-type="mycobank" xlink:type="simple">MB 857394</object-id>
            </tp:taxon-name><tp:taxon-authority>Z.W. Xi &amp; F.L. Hui</tp:taxon-authority><tp:taxon-status xmlns:xlink="http://www.w3.org/1999/xlink" xlink:type="simple">sp. nov.</tp:taxon-status><xref ref-type="fig" rid="F4">Fig. 4</xref></tp:nomenclature><tp:treatment-sec sec-type="etymology" id="SECID0EZDAI"><title>Etymology.</title><p>The specific epithet “<italic>camelliae</italic>” refers to <italic>Camellia</italic>, the plant genus from which the type strain was isolated.</p></tp:treatment-sec><tp:treatment-sec sec-type="Typus" id="SECID0EQEAI"><title>Typus.</title><p>China • Hainan Prov.: Qiongzhong Li and Miao Autonomous County, Diaoluo Mountain, in the phylloplane of <italic><tp:taxon-name><tp:taxon-name-part taxon-name-part-type="genus" reg="Camellia">Camellia</tp:taxon-name-part> <tp:taxon-name-part taxon-name-part-type="species" reg="oleifera">oleifera</tp:taxon-name-part></tp:taxon-name></italic>, 15 Jul 2023, X.M. Han, NYNU 23731 (holotype CICC 33625<sup>T</sup> preserved as a metabolically inactive state, culture ex-type PYCC 9991).</p></tp:treatment-sec><tp:treatment-sec sec-type="description" id="SECID0EDFAI"><title>Description.</title><p>On <abbrev xmlns:xlink="http://www.w3.org/1999/xlink" xlink:title="yeast malt" id="ABBRID0EJFAI" xlink:type="simple">YM</abbrev> agar after 7 days at 20 °C, the streak culture is pale-yellow, mucoid, smooth, and glistening, with an entire margin. After 3 days in <abbrev xmlns:xlink="http://www.w3.org/1999/xlink" xlink:title="yeast malt" id="ABBRID0ENFAI" xlink:type="simple">YM</abbrev> broth at 20 °C, cells are cylindrical, 1.5–2.4 × 5.3–8.5 μm and single, budding is polar. After 1 month at 20 °C, a ring and sediment are present. In Dalmau plate culture on CMA, pseudohyphae and hyphae are not formed. Sexual structures are not observed on <abbrev xmlns:xlink="http://www.w3.org/1999/xlink" xlink:title="potato dextrose agar" id="ABBRID0ERFAI" xlink:type="simple">PDA</abbrev>, CMA, or V8 agar. Ballistoconidia are ellipsoidal, 2.0–2.7 × 2.7–4.3 μm. Glucose fermentation is absent. Glucose, inulin (delayed and weak), galactose (delayed), trehalose, D-arabinose (delayed), glycerol (delayed), D-mannitol, D-glucitol (delayed), DL-lactate (delayed and weak), and succinate (delayed and weak) are assimilated as sole carbon sources. Sucrose, raffinose, melibiose, lactose, maltose, melezitose, methyl-α-D-glucoside, cellobiose, salicin, L-sorbose, L-rhamnose, D-xylose, L-arabinose, 5-keto-D-gluconate, D-ribose, methanol, ethanol, erythritol, ribitol, galactitol, myo-inositol, citrate, D-gluconate, D-glucosamine, N-acetyl-D-glucosamine, 2-keto-D-gluconate, D-glucuronate, and glucono-1,5-lactone are not assimilated. Nitrate, nitrite (delayed), ethylamine (delayed), and L-lysine are assimilated as sole nitrogen sources. Cadaverine is not assimilated. Maximum growth temperature is 30 °C. Growth on 50% (w/w) glucose-yeast extract agar is negative. Starch-like substances are not produced. Urease activity is positive. Diazonium Blue B reaction is positive.</p><fig id="F4" position="float" orientation="portrait"><object-id xmlns:xlink="http://www.w3.org/1999/xlink" content-type="doi" xlink:type="simple">10.3897/mycokeys.123.161540.figure4</object-id><object-id xmlns:xlink="http://www.w3.org/1999/xlink" content-type="arpha" xlink:type="simple">EF00225C-684C-59F9-AF5C-B2EC0818ABD1</object-id><label>Figure 4.</label><caption><p>Morphological characteristics of <italic><tp:taxon-name><tp:taxon-name-part taxon-name-part-type="genus" reg="Phyllozyma">P.</tp:taxon-name-part> <tp:taxon-name-part taxon-name-part-type="species" reg="camelliae">camelliae</tp:taxon-name-part></tp:taxon-name></italic> sp. nov. NYNU 23731<sup>T</sup>. A. The streak culture grown on <abbrev xmlns:xlink="http://www.w3.org/1999/xlink" xlink:title="yeast malt" id="ABBRID0EKGAI" xlink:type="simple">YM</abbrev> agar after 7 d at 20 °C; B. Budding cells grown in <abbrev xmlns:xlink="http://www.w3.org/1999/xlink" xlink:title="yeast malt" id="ABBRID0EOGAI" xlink:type="simple">YM</abbrev> broth for 3 d at 20 °C; C. Ballistoconidia produced on CMA after 7 d at 20 °C. Scale bars: 10 μm.</p></caption><graphic xmlns:xlink="http://www.w3.org/1999/xlink" xlink:href="mycokeys-123-235-g004.jpg" position="float" orientation="portrait" xlink:type="simple" id="oo_1440588.jpg"><uri content-type="original_file" xlink:type="simple">https://binary.pensoft.net/fig/1440588</uri></graphic></fig></tp:treatment-sec><tp:treatment-sec sec-type="Additional strain examined" id="SECID0EXGAI"><title>Additional strain examined.</title><p>China • Hainan Prov.: Wuzhishan City, Wuzhi Mountain, in the phylloplane of <italic><tp:taxon-name><tp:taxon-name-part taxon-name-part-type="genus" reg="Symplocos">Symplocos</tp:taxon-name-part> <tp:taxon-name-part taxon-name-part-type="species" reg="adenophylla">adenophylla</tp:taxon-name-part></tp:taxon-name></italic>, 12 Aug 2024, Y.F. Lu &amp; F.L. Hui, NYNU 24899.</p></tp:treatment-sec><tp:treatment-sec sec-type="GenBank accession numbers" id="SECID0EIHAI"><title>GenBank accession numbers.</title><p>Holotype CICC 33625<sup>T</sup> (<abbrev xmlns:xlink="http://www.w3.org/1999/xlink" xlink:title="internal transcribed spacer" id="ABBRID0EQHAI" xlink:type="simple">ITS</abbrev>: <ext-link xmlns:xlink="http://www.w3.org/1999/xlink" ext-link-type="gen" xlink:href="PP033661" xlink:type="simple">PP033661</ext-link>, D1/D2: <ext-link xmlns:xlink="http://www.w3.org/1999/xlink" ext-link-type="gen" xlink:href="PP033657" xlink:type="simple">PP033657</ext-link>, <italic>RPB1</italic>: <ext-link xmlns:xlink="http://www.w3.org/1999/xlink" ext-link-type="gen" xlink:href="PX353019" xlink:type="simple">PX353019</ext-link>, <italic><abbrev xmlns:xlink="http://www.w3.org/1999/xlink" xlink:title="translation elongation factor 1-α gene" id="ABBRID0EGIAI" xlink:type="simple">TEF1</abbrev></italic>: <ext-link xmlns:xlink="http://www.w3.org/1999/xlink" ext-link-type="gen" xlink:href="PV654542" xlink:type="simple">PV654542</ext-link>); additional strain NYNU 24899 (<abbrev xmlns:xlink="http://www.w3.org/1999/xlink" xlink:title="internal transcribed spacer" id="ABBRID0EPIAI" xlink:type="simple">ITS</abbrev>: <ext-link xmlns:xlink="http://www.w3.org/1999/xlink" ext-link-type="gen" xlink:href="PP239073" xlink:type="simple">PP239073</ext-link>, D1/D2: <ext-link xmlns:xlink="http://www.w3.org/1999/xlink" ext-link-type="gen" xlink:href="PP239062" xlink:type="simple">PP239062</ext-link>, <italic>RPB1</italic>: <ext-link xmlns:xlink="http://www.w3.org/1999/xlink" ext-link-type="gen" xlink:href="PX353020" xlink:type="simple">PX353020</ext-link>, <italic><abbrev xmlns:xlink="http://www.w3.org/1999/xlink" xlink:title="translation elongation factor 1-α gene" id="ABBRID0EFJAI" xlink:type="simple">TEF1</abbrev></italic>: <ext-link xmlns:xlink="http://www.w3.org/1999/xlink" ext-link-type="gen" xlink:href="PV654543" xlink:type="simple">PV654543</ext-link>).</p></tp:treatment-sec><tp:treatment-sec sec-type="notes" id="SECID0EOJAI"><title>Note.</title><p>See the “Notes” of the previous species.</p></tp:treatment-sec></tp:taxon-treatment>
