# Supplementary material for: ﻿Phylogeny of Phyllozyma (Spiculogloeaceae, Spiculogloeales) with description of four new species from China
Source: MycoKeys. 2025 Oct 15;123:235–51. doi: 10.3897/mycokeys.123.161540 (PMC12547422; doi:10.3897/mycokeys.123.161540)
Supplement: XML Treatment for Phyllozyma guizhouensis [file mycokeys.123.161540-treatment4.xml]

<!DOCTYPE tp:taxon-treatment
  PUBLIC "-//TaxonX//DTD Taxonomic Treatment Publishing DTD v0 20100105//EN" "tax-treatment-NSO.dtd">
<tp:taxon-treatment xmlns:tp="http://www.plazi.org/taxpub"><tp:treatment-meta><kwd-group><label>Taxon classification</label><kwd>
                <named-content content-type="kingdom">Fungi</named-content>
              </kwd><kwd>
                <named-content content-type="order">Spiculogloeales</named-content>
              </kwd><kwd>
                <named-content content-type="family">Spiculogloeaceae</named-content>
              </kwd></kwd-group><mixed-citation publication-type="journal"><person-group><name><surname>Xi</surname><given-names>Zhi-Wen</given-names></name><name><surname>Chai</surname><given-names>Chun-Yue</given-names></name><name><surname>Niu</surname><given-names>Qiu-Hong</given-names></name><name><surname>Hui</surname><given-names>Feng-Li</given-names></name></person-group><article-title>﻿Phylogeny of <italic><tp:taxon-name><tp:taxon-name-part taxon-name-part-type="genus" reg="Phyllozyma">Phyllozyma</tp:taxon-name-part></tp:taxon-name></italic> (<tp:taxon-name><tp:taxon-name-part taxon-name-part-type="family">Spiculogloeaceae</tp:taxon-name-part></tp:taxon-name>, <tp:taxon-name><tp:taxon-name-part taxon-name-part-type="order">Spiculogloeales</tp:taxon-name-part></tp:taxon-name>) with description of four new species from China</article-title><source>MycoKeys</source><day>15</day><month>10</month><year>2025</year><volume>123</volume><fpage>235</fpage><lpage>251</lpage><pub-id pub-id-type="doi">10.3897/mycokeys.123.161540</pub-id></mixed-citation></tp:treatment-meta><tp:nomenclature><label>﻿</label><tp:taxon-name><object-id xmlns:xlink="http://www.w3.org/1999/xlink" content-type="arpha" xlink:type="simple">45031B87-3B08-5632-9A3E-9FF6EEF343E4</object-id>
              <tp:taxon-name-part taxon-name-part-type="genus" reg="Phyllozyma">Phyllozyma</tp:taxon-name-part>
              <tp:taxon-name-part taxon-name-part-type="species" reg="guizhouensis">guizhouensis</tp:taxon-name-part>
              <object-id xmlns:xlink="http://www.w3.org/1999/xlink" content-type="mycobank" xlink:type="simple">MB 857396</object-id>
            </tp:taxon-name><tp:taxon-authority>Z.W. Xi &amp; F.L. Hui</tp:taxon-authority><tp:taxon-status xmlns:xlink="http://www.w3.org/1999/xlink" xlink:type="simple">sp. nov.</tp:taxon-status><xref ref-type="fig" rid="F6">Fig. 6</xref></tp:nomenclature><tp:treatment-sec sec-type="etymology" id="SECID0E4UAI"><title>Etymology.</title><p>The specific epithet “<italic>guizhouensis</italic>” refers to the geographic origin of the type strain, East Mountain Park, Guiyang City, Guizhou Province.</p></tp:treatment-sec><tp:treatment-sec sec-type="Typus" id="SECID0ENVAI"><title>Typus.</title><p>China • Guizhou Prov.: Guiyang City, East Mountain Park, in the phylloplane of <italic><tp:taxon-name><tp:taxon-name-part taxon-name-part-type="genus" reg="Aucuba">Aucuba</tp:taxon-name-part> <tp:taxon-name-part taxon-name-part-type="species" reg="japonica">japonica</tp:taxon-name-part></tp:taxon-name></italic>, 15 Sept 2023, D. Lu, NYNU 239199 (holotype CICC 33628<sup>T</sup> preserved as a metabolically inactive state, culture ex-type PYCC 9994).</p></tp:treatment-sec><tp:treatment-sec sec-type="description" id="SECID0EAWAI"><title>Description.</title><p>On <abbrev xmlns:xlink="http://www.w3.org/1999/xlink" xlink:title="yeast malt" id="ABBRID0EGWAI" xlink:type="simple">YM</abbrev> agar after 7 days at 20 °C, the streak culture is pale-yellow, butyrous, smooth, and glossy, with an entire margin. After 3 days in <abbrev xmlns:xlink="http://www.w3.org/1999/xlink" xlink:title="yeast malt" id="ABBRID0EKWAI" xlink:type="simple">YM</abbrev> broth at 20 °C, cells are cylindrical, 2.2–3.5 × 7.0–10.4 μm and single, budding is polar. After 1 month at 20 °C, a ring and sediment are present. In Dalmau plate culture on CMA, pseudohyphae and hyphae are not formed. Sexual structures are not observed on <abbrev xmlns:xlink="http://www.w3.org/1999/xlink" xlink:title="potato dextrose agar" id="ABBRID0EOWAI" xlink:type="simple">PDA</abbrev>, CMA, or V8 agar. Ballistoconidia are falcate or cylindrical, 2.8–3.4 × 7.9–9.6 μm. Glucose fermentation is absent. Glucose, inulin, sucrose, raffinose (delayed), trehalose, D-arabinose (delayed), glycerol, ribitol (delayed and weak), D-mannitol, D-glucitol (delayed), DL-lactate, and succinate are assimilated as sole carbon sources. Melibiose, galactose, lactose, maltose, melezitose, methyl-α-D-glucoside, cellobiose, salicin, L-sorbose, L-rhamnose, D-xylose, L-arabinose, 5-keto-D-gluconate, D-ribose, methanol, ethanol, erythritol, galactitol, myo-inositol, citrate, D-gluconate, D-glucosamine, N-acetyl-D-glucosamine, 2-keto-D-gluconate, D-glucuronate, and D-glucono-1,5-lactone are not assimilated. Nitrate, nitrite (delayed and weak), and L-lysine are assimilated as sole nitrogen sources. Ethylamine and cadaverine are not assimilated. Maximum growth temperature is 30 °C. Growth on 50% (w/w) glucose-yeast extract agar is negative. Starch-like substances are not produced. Urease activity is positive. Diazonium Blue B reaction is positive.</p><fig id="F6" position="float" orientation="portrait"><object-id xmlns:xlink="http://www.w3.org/1999/xlink" content-type="doi" xlink:type="simple">10.3897/mycokeys.123.161540.figure6</object-id><object-id xmlns:xlink="http://www.w3.org/1999/xlink" content-type="arpha" xlink:type="simple">F413CE3D-B8D9-5B0F-9320-BCDBA6F14FC6</object-id><label>Figure 6.</label><caption><p>Morphological characteristics of <italic><tp:taxon-name><tp:taxon-name-part taxon-name-part-type="genus" reg="Phyllozyma">P.</tp:taxon-name-part> <tp:taxon-name-part taxon-name-part-type="species" reg="guizhouensis">guizhouensis</tp:taxon-name-part></tp:taxon-name></italic> sp. nov. NYNU 239199<sup>T</sup>. A. The streak culture grown on <abbrev xmlns:xlink="http://www.w3.org/1999/xlink" xlink:title="yeast malt" id="ABBRID0EHXAI" xlink:type="simple">YM</abbrev> agar after 7 d at 20 °C; B. Budding cells grown in <abbrev xmlns:xlink="http://www.w3.org/1999/xlink" xlink:title="yeast malt" id="ABBRID0ELXAI" xlink:type="simple">YM</abbrev> broth for 3 d at 20 °C; C. Ballistoconidia produced on corn meal agar after 7 d at 20 °C. Scale bars: 10 μm.</p></caption><graphic xmlns:xlink="http://www.w3.org/1999/xlink" xlink:href="mycokeys-123-235-g006.jpg" position="float" orientation="portrait" xlink:type="simple" id="oo_1440590.jpg"><uri content-type="original_file" xlink:type="simple">https://binary.pensoft.net/fig/1440590</uri></graphic></fig></tp:treatment-sec><tp:treatment-sec sec-type="Additional strain examined" id="SECID0EUXAI"><title>Additional strain examined.</title><p>China • Hainan Prov.: Wuzhishan City, Wuzhi Mountain, in the phylloplane of <italic><tp:taxon-name><tp:taxon-name-part taxon-name-part-type="genus" reg="Ervatamia">Ervatamia</tp:taxon-name-part> <tp:taxon-name-part taxon-name-part-type="species" reg="divaricata">divaricata</tp:taxon-name-part></tp:taxon-name></italic>, 12 Aug 2024, Y.F. Lu &amp; F.L. Hui, NYNU 248104.</p></tp:treatment-sec><tp:treatment-sec sec-type="GenBank accession numbers" id="SECID0EFYAI"><title>GenBank accession numbers.</title><p>Holotype CICC 33628<sup>T</sup> (<abbrev xmlns:xlink="http://www.w3.org/1999/xlink" xlink:title="internal transcribed spacer" id="ABBRID0ENYAI" xlink:type="simple">ITS</abbrev>: <ext-link xmlns:xlink="http://www.w3.org/1999/xlink" ext-link-type="gen" xlink:href="OR958770" xlink:type="simple">OR958770</ext-link>, D1/D2: <ext-link xmlns:xlink="http://www.w3.org/1999/xlink" ext-link-type="gen" xlink:href="OR958769" xlink:type="simple">OR958769</ext-link>, <italic><abbrev xmlns:xlink="http://www.w3.org/1999/xlink" xlink:title="translation elongation factor 1-α gene" id="ABBRID0E3YAI" xlink:type="simple">TEF1</abbrev></italic>: <ext-link xmlns:xlink="http://www.w3.org/1999/xlink" ext-link-type="gen" xlink:href="PV654549" xlink:type="simple">PV654549</ext-link>); additional strain NYNU 248104 (<abbrev xmlns:xlink="http://www.w3.org/1999/xlink" xlink:title="internal transcribed spacer" id="ABBRID0EFZAI" xlink:type="simple">ITS</abbrev>: <ext-link xmlns:xlink="http://www.w3.org/1999/xlink" ext-link-type="gen" xlink:href="OR961462" xlink:type="simple">OR961462</ext-link>, D1/D2: <ext-link xmlns:xlink="http://www.w3.org/1999/xlink" ext-link-type="gen" xlink:href="OR958779" xlink:type="simple">OR958779</ext-link>, <italic><abbrev xmlns:xlink="http://www.w3.org/1999/xlink" xlink:title="translation elongation factor 1-α gene" id="ABBRID0EUZAI" xlink:type="simple">TEF1</abbrev></italic>: <ext-link xmlns:xlink="http://www.w3.org/1999/xlink" ext-link-type="gen" xlink:href="PV654550" xlink:type="simple">PV654550</ext-link>).</p></tp:treatment-sec><tp:treatment-sec sec-type="notes" id="SECID0E4ZAI"><title>Note.</title><p>Physiologically, <italic><tp:taxon-name><tp:taxon-name-part taxon-name-part-type="genus" reg="Phyllozyma">P.</tp:taxon-name-part> <tp:taxon-name-part taxon-name-part-type="species" reg="guizhouensis">guizhouensis</tp:taxon-name-part></tp:taxon-name></italic> sp. nov. differs from its closely related species <italic><tp:taxon-name><tp:taxon-name-part taxon-name-part-type="genus" reg="Phyllozyma">P.</tp:taxon-name-part> <tp:taxon-name-part taxon-name-part-type="species" reg="subbrunnea">subbrunnea</tp:taxon-name-part></tp:taxon-name></italic> in its ability to assimilate inulin and its inability to assimilate citrate. Furthermore, <italic><tp:taxon-name><tp:taxon-name-part taxon-name-part-type="genus" reg="Phyllozyma">P.</tp:taxon-name-part> <tp:taxon-name-part taxon-name-part-type="species" reg="guizhouensis">guizhouensis</tp:taxon-name-part></tp:taxon-name></italic> sp. nov. can grow at 30 °C, while <italic><tp:taxon-name><tp:taxon-name-part taxon-name-part-type="genus" reg="Phyllozyma">P.</tp:taxon-name-part> <tp:taxon-name-part taxon-name-part-type="species" reg="subbrunnea">subbrunnea</tp:taxon-name-part></tp:taxon-name></italic> cannot (Table <xref ref-type="table" rid="T2">2</xref>).</p></tp:treatment-sec><tp:treatment-sec><!--Section generated to contain objects referenced in tp:taxon-treatment.--><table-wrap id="T2" position="float" orientation="portrait"><label>Table 2.</label><caption><p>Physiological and biochemical characteristics that differentiate the new species and their closest related species.</p></caption><table id="TID0EU5AI" rules="all"><tbody><tr><th rowspan="1" colspan="1">Characteristics</th><th rowspan="1" colspan="1">1</th><th rowspan="1" colspan="1">2</th><th rowspan="1" colspan="1">3</th><th rowspan="1" colspan="1">4*</th><th rowspan="1" colspan="1">5</th><th rowspan="1" colspan="1">6*</th></tr><tr><td rowspan="1" colspan="7">Carbon assimilation</td></tr><tr><td rowspan="1" colspan="1">Inulin</td><td rowspan="1" colspan="1">w</td><td rowspan="1" colspan="1">d/w</td><td rowspan="1" colspan="1">+</td><td rowspan="1" colspan="1">–</td><td rowspan="1" colspan="1">+</td><td rowspan="1" colspan="1">–</td></tr><tr><td rowspan="1" colspan="1">Sucrose</td><td rowspan="1" colspan="1">–</td><td rowspan="1" colspan="1">–</td><td rowspan="1" colspan="1">+</td><td rowspan="1" colspan="1">–</td><td rowspan="1" colspan="1">+</td><td rowspan="1" colspan="1">+</td></tr><tr><td rowspan="1" colspan="1">Raffinose</td><td rowspan="1" colspan="1">–</td><td rowspan="1" colspan="1">–</td><td rowspan="1" colspan="1">d</td><td rowspan="1" colspan="1">–</td><td rowspan="1" colspan="1">d</td><td rowspan="1" colspan="1">+</td></tr><tr><td rowspan="1" colspan="1">Galactose</td><td rowspan="1" colspan="1">–</td><td rowspan="1" colspan="1">d</td><td rowspan="1" colspan="1">+</td><td rowspan="1" colspan="1">–</td><td rowspan="1" colspan="1">–</td><td rowspan="1" colspan="1">–</td></tr><tr><td rowspan="1" colspan="1">Trehalose</td><td rowspan="1" colspan="1">–</td><td rowspan="1" colspan="1">+</td><td rowspan="1" colspan="1">d</td><td rowspan="1" colspan="1">+</td><td rowspan="1" colspan="1">+</td><td rowspan="1" colspan="1">+</td></tr><tr><td rowspan="1" colspan="1">D-Arabinose</td><td rowspan="1" colspan="1">d</td><td rowspan="1" colspan="1">d</td><td rowspan="1" colspan="1">w</td><td rowspan="1" colspan="1">–</td><td rowspan="1" colspan="1">d</td><td rowspan="1" colspan="1">+</td></tr><tr><td rowspan="1" colspan="1">Glycerol</td><td rowspan="1" colspan="1">d</td><td rowspan="1" colspan="1">d</td><td rowspan="1" colspan="1">+</td><td rowspan="1" colspan="1">–</td><td rowspan="1" colspan="1">+</td><td rowspan="1" colspan="1">+</td></tr><tr><td rowspan="1" colspan="1">Ribitol</td><td rowspan="1" colspan="1">–</td><td rowspan="1" colspan="1">–</td><td rowspan="1" colspan="1">w</td><td rowspan="1" colspan="1">–</td><td rowspan="1" colspan="1">d/w</td><td rowspan="1" colspan="1">+</td></tr><tr><td rowspan="1" colspan="1">DL-Lactate</td><td rowspan="1" colspan="1">d/w</td><td rowspan="1" colspan="1">d/w</td><td rowspan="1" colspan="1">–</td><td rowspan="1" colspan="1">w</td><td rowspan="1" colspan="1">+</td><td rowspan="1" colspan="1">+</td></tr><tr><td rowspan="1" colspan="1">Succinate</td><td rowspan="1" colspan="1">d</td><td rowspan="1" colspan="1">d/w</td><td rowspan="1" colspan="1">w</td><td rowspan="1" colspan="1">–</td><td rowspan="1" colspan="1">+</td><td rowspan="1" colspan="1">+</td></tr><tr><td rowspan="1" colspan="1">Citrate</td><td rowspan="1" colspan="1">–</td><td rowspan="1" colspan="1">–</td><td rowspan="1" colspan="1">w</td><td rowspan="1" colspan="1">–</td><td rowspan="1" colspan="1">–</td><td rowspan="1" colspan="1">+</td></tr><tr><td rowspan="1" colspan="7">Nitrogen assimilation</td></tr><tr><td rowspan="1" colspan="1">Nitrite</td><td rowspan="1" colspan="1">d/w</td><td rowspan="1" colspan="1">d</td><td rowspan="1" colspan="1">d</td><td rowspan="1" colspan="1">–</td><td rowspan="1" colspan="1">d/w</td><td rowspan="1" colspan="1">+</td></tr><tr><td rowspan="1" colspan="1">Ethylamine</td><td rowspan="1" colspan="1">d</td><td rowspan="1" colspan="1">d</td><td rowspan="1" colspan="1">–</td><td rowspan="1" colspan="1">–</td><td rowspan="1" colspan="1">–</td><td rowspan="1" colspan="1">–</td></tr><tr><td rowspan="1" colspan="1">L-Lysine</td><td rowspan="1" colspan="1">+</td><td rowspan="1" colspan="1">+</td><td rowspan="1" colspan="1">–</td><td rowspan="1" colspan="1">–</td><td rowspan="1" colspan="1">+</td><td rowspan="1" colspan="1">w</td></tr><tr><td rowspan="1" colspan="7">Growth tests</td></tr><tr><td rowspan="1" colspan="1">Growth at 30 °C</td><td rowspan="1" colspan="1">–</td><td rowspan="1" colspan="1">+</td><td rowspan="1" colspan="1">+</td><td rowspan="1" colspan="1">–</td><td rowspan="1" colspan="1">+</td><td rowspan="1" colspan="1">–</td></tr></tbody></table><table-wrap-foot><fn><p>Species: 1, <italic><tp:taxon-name><tp:taxon-name-part taxon-name-part-type="genus" reg="Phyllozyma">P.</tp:taxon-name-part> <tp:taxon-name-part taxon-name-part-type="species" reg="aucubae">aucubae</tp:taxon-name-part></tp:taxon-name></italic> sp. nov.; 2, <italic><tp:taxon-name><tp:taxon-name-part taxon-name-part-type="genus" reg="Phyllozyma">P.</tp:taxon-name-part> <tp:taxon-name-part taxon-name-part-type="species" reg="camelliae">camelliae</tp:taxon-name-part></tp:taxon-name></italic> sp. nov.; 3, <italic><tp:taxon-name><tp:taxon-name-part taxon-name-part-type="genus" reg="Phyllozyma">P.</tp:taxon-name-part> <tp:taxon-name-part taxon-name-part-type="species" reg="diaoluoensis">diaoluoensis</tp:taxon-name-part></tp:taxon-name></italic> sp. nov.; 4, <italic><tp:taxon-name><tp:taxon-name-part taxon-name-part-type="genus" reg="Phyllozyma">P.</tp:taxon-name-part> <tp:taxon-name-part taxon-name-part-type="species" reg="jiayinensis">jiayinensis</tp:taxon-name-part></tp:taxon-name></italic>; 5, <italic><tp:taxon-name><tp:taxon-name-part taxon-name-part-type="genus" reg="Phyllozyma">P.</tp:taxon-name-part> <tp:taxon-name-part taxon-name-part-type="species" reg="guizhouensis">guizhouensis</tp:taxon-name-part></tp:taxon-name></italic> sp. nov.; 6, <italic><tp:taxon-name><tp:taxon-name-part taxon-name-part-type="genus" reg="Phyllozyma">P.</tp:taxon-name-part> <tp:taxon-name-part taxon-name-part-type="species" reg="subbrunnea">subbrunnea</tp:taxon-name-part></tp:taxon-name></italic>. +, positive reaction; –, negative reaction; d, delayed positive; w, weakly positive. All data were produced in this study, except where indicated with an asterisk (*), which were obtained from the original description (<xref ref-type="bibr" rid="B9">Hamamoto et al. 2011</xref>; <xref ref-type="bibr" rid="B13">Li et al. 2020</xref>).</p></fn></table-wrap-foot></table-wrap></tp:treatment-sec><ref-list><ref id="B9"><mixed-citation xmlns:xlink="http://www.w3.org/1999/xlink" xlink:type="simple"><person-group><name name-style="western"><surname>Hamamoto</surname><given-names>M</given-names></name><name name-style="western"><surname>Boekhout</surname><given-names>T</given-names></name><name name-style="western"><surname>Nakase</surname><given-names>T</given-names></name></person-group> (<year>2011</year>) <article-title><italic><tp:taxon-name><tp:taxon-name-part taxon-name-part-type="genus">Sporobolomyces</tp:taxon-name-part></tp:taxon-name></italic> Kluyver &amp; van Niel (1924).</article-title> In: <person-group><name name-style="western"><surname>Kurtzman</surname><given-names>CP</given-names></name><name name-style="western"><surname>Fell</surname><given-names>JW</given-names></name><name name-style="western"><surname>Boekhout</surname><given-names>T</given-names></name></person-group> (<role>Eds</role>) <issue-title>The Yeasts – a Taxonomic Study, 5th Edn, Vol.</issue-title><source>3. Amsterdam, Elsevier</source>, <fpage>1929</fpage>–<lpage>1990</lpage>. <ext-link xlink:href="10.1016/B978-0-444-52149-1.00156-7" ext-link-type="doi" xlink:type="simple">https://doi.org/10.1016/B978-0-444-52149-1.00156-7</ext-link></mixed-citation></ref><ref id="B13"><mixed-citation xmlns:xlink="http://www.w3.org/1999/xlink" xlink:type="simple"><person-group><name name-style="western"><surname>Li</surname><given-names>AH</given-names></name><name name-style="western"><surname>Yuan</surname><given-names>FX</given-names></name><name name-style="western"><surname>Groenewald</surname><given-names>M</given-names></name><name name-style="western"><surname>Bensch</surname><given-names>K</given-names></name><name name-style="western"><surname>Yurkov</surname><given-names>AM</given-names></name><name name-style="western"><surname>Li</surname><given-names>K</given-names></name><name name-style="western"><surname>Han</surname><given-names>PJ</given-names></name><name name-style="western"><surname>Guo</surname><given-names>LD</given-names></name><name name-style="western"><surname>Aime</surname><given-names>MC</given-names></name><name name-style="western"><surname>Sampaio</surname><given-names>JP</given-names></name><name name-style="western"><surname>Jindamorakot</surname><given-names>S</given-names></name><name name-style="western"><surname>Turchetti</surname><given-names>B</given-names></name><name name-style="western"><surname>Inacio</surname><given-names>J</given-names></name><name name-style="western"><surname>Fungsin</surname><given-names>B</given-names></name><name name-style="western"><surname>Wang</surname><given-names>QM</given-names></name><name name-style="western"><surname>Bai</surname><given-names>FY</given-names></name></person-group> (<year>2020</year>) <article-title>Diversity and phylogeny of basidiomycetous yeasts from plant leaves and soil: Proposal of two new orders, three new families, eight new genera and one hundred and seven new species.</article-title><source>Studies in Mycology</source><volume>96</volume>: <fpage>17</fpage>–<lpage>140</lpage>. <ext-link xlink:href="10.1016/j.simyco.2020.01.002" ext-link-type="doi" xlink:type="simple">https://doi.org/10.1016/j.simyco.2020.01.002</ext-link></mixed-citation></ref></ref-list></tp:taxon-treatment>
