# Supplementary material for: ﻿Phylogeny of Phyllozyma (Spiculogloeaceae, Spiculogloeales) with description of four new species from China
Source: MycoKeys. 2025 Oct 15;123:235–51. doi: 10.3897/mycokeys.123.161540 (PMC12547422; doi:10.3897/mycokeys.123.161540)
Supplement: Supplementary material 1 — A dataset of ITS, LSU, TEF1, and RBP1 for Fig. 1 [file mycokeys-123-235-s001.fas]

>2.Phyllozyma
AAGGATCACTAGTGAAATGGCACCCGCGTAGGGTTGCCCACTTCATCCT--TACCCT---GTGAAA---ACGGTCTCTTTTCAAACTCGAAAGTGACGA-ATGTAAATCGTA---CTAAACAAAACAAAACTTTCAGCAACGGATCTCTTGGCTCCCGCATCGATGAAGAACGCAGCGAAACGCGAAATGTAATGTGAATTGCAGAATTTACGTGAATCATCGAA-TCTTTGAACGCATCTTGCGCTCTTTGGCATTCCGAAGAGCATGCTTGTTTGAGTGTCGCAAACCTCTC--ACGCCCCGCGT--TTTAA-CGAGCGCGCGTGGCTGTGGACCGTGGCCGTC---GGCCGGCTT---TCATAGTC-GGCCC-GGCCGAAATACAT--GCGGAGCGCCTCTGC-----TGC-CCGCGACGACCGAGCGTTGTAGACCCCTCGCTTG-ATCGGCGTGAGCG---CAG-GCTCCCAACC--CTAT-CT---ATTCGACCTCAAATCAAGTAGGACTACCCGCTGAACTTAAAAAACAATAGTGATGCCTCTAGTAA-CGGCGAGTGA---AGCAGGCAAA-GCCCAACTTTAAAATCTGGCGCTTTC-AGC-GTCCGAGTTGTAGTCTCGAGAAGCATGGCTCGTGTCGGTCCG--CG-TCAAACTGGTTCGGATGCCAGGTCATAGAGGGTGACAATCCCGTTGGCAACGCGGCCTCCCGATGCATC-AGCAGTCTGCTCTCCAAGAGTCGAGTTGTTTGGGAATGCAGCT---CTAATTAGGTGGTAAATTCCATCCAAGGCTAAATATCGGCGGGAGACCGATAGCGAACAAGTACCGTGAGGGAAAGATGAAAAGCACTTTGGAAAGAGAATGAAAGAGTATGTGAAATTGCTGGAAGGGAAACGCTTGAAGTCAGATACGCGCGGG-GGTATTCAGCCTGGTTCG--CCGGGTGCATTTGCCCTCATTGCGCGCCAG-CATCGGTTCGTGGGGCCGCAGCAGCGCGGTGGGAA-TGTGGCCGCCTCCGGGCGGTGTTA-AGCCCGCCGTC---GTGGTCGGACCCGTGG-ACCGAGGA-TCGCA-GCGCGCCGCA--AGGCAGCCC--TCGAGGGGGCAGA-GCGCTTAGGATGCTGG-CGGAATGGCTTTAAACGACCCGTCT-TGAAACACGGCCTCATCATCGCCGCCGGCACTGGTGAGTTCGAGGCCGGCATCTCGAAGGACGGCCAGACCCGCGAGCACGCCCTCCTCGCCTTCACGCTCGGTGTCCGTCAGCTCATCGTCGCCATCAACAAGATGGACACGGCCAAGTACTCCGAGGCCCGCTACGAGGAGATTGTGTACGTCCGCTCGCGGCTCGTCGCTGTCGCTCA---CGCGCTCGCAGCAAGGAGACGTCCAACTTCATCAAGAAGGTCGGCTACAACCCCAAGTCGGTCGCCTTCGTCCCGATCTCCGGCTGGCACGGAGACAACATGATCGAGGAGTCGACCAACATGGGCTGGTTCAAGGGCTGGACCCTCAGACCAAGGCCGGTGTCCAGAAGGGCAAGACCCTCCTCGAGGCCATCGACGCGATCGAGCCCCCGACCCGCCCGTCCGACAAGCCGCTCCGCCTGCCGCTCCAGGACGTGTACAAGATCGGCGGCAT---TGGCACGGTCCCGGTCGGCCGTGTCGAGAGCGGTGTCATCAAGGCCGGCATGGTCGTCACGTTCGCCCCGACCAACGTCACCACTGAGGTCAAGTCGGTCGAGGTGCACCACGAGACGCTGACCGAGGGCCTGCCCGGAGACAACGTCGGCTTCAACAT-CAAGAACGGTCCGTCCGCCCCGCGCCGAG------CCCGCGCTGACGTCG-TGCA-GTGTCGGTCAAGGACATCCGTCGTGGCAACGTGTGCGGCGACTCGAAGCAGGACCCGCCCAAGGAGGCCGCCTCGTTCCTCGCCCAGGTTATCGTGCTCAACCACCCGGGTC---AGATCGGCGCCGGCTACG--------CGCCCGTGCTCGACTGC-CACACCGCGCACATTGCCTGC--AAGTTCGACA--CCCTGACCGAGAAGATCGAC--CGCCGGACGGGTTCGTCTGCTCG-CGACACAAGCTCCGGCTGACGCTCTGCAGGC-AAGTCGATCGAGACGT-CGCCCAAGTTCGTCAAGTCGGGCGACGCCGCGCTCGTCAAGATGATCCCGAGCAAGCCGATGTGTCCGTCACCGC------TGCCCTTCCGATCCGCTGACCT--CGCGCAG------GCGTTGAGTCGTTCAACGAGTACCCGCCGCTCGGCCGTTTCGCCGTCCGTGACATGCGTCAGACCGTCGCCGTGGGTGTCATA
>6.Phyllozyma
AAGGATCACTAGTGAAATGGCGCCCGCGCAGGGCTGCCCACTTCATCCT--TACCCT---GTGAAA---ACGGTCTCTTTTTAAACTC-AGAGTGGCGA-ATGTAAATCATA---CTAAACAAAACAAAACTTTCAGCAACGGATCTCTTGGCTCCCGCATCGATGAAGAACGCAGCGAAACGCGAAATGTAATGTGAATTGCAGAATTTACGTGAATCATCGAA-TCTTTGAACGCATCTTGCGCTCTTTGGCATTCCGAAGAGCATGCCTGTTTGAGTGTCGCAAACCTCTC--ACGCCCCGGGT--TCTCA-C----CTGCGCGGCCGTGGACCGTGGCC-TT---GGCCGGCGC---TCGTCGTC-GGCCT-GGCCGAAATACAT--GCGGAGCGCCTCTGC-----TGC-CCGCGACGACCGAGCGTTGTAGACCCCTCGCTTG-ATCGGCGCGAGCG---CAG-GCTCCCAGCC--TTAT-CT---ATTCGACCTCAAATCAGGTAGGACTACCCGCTGAACTTAAAAAACAATAGTGATGCCTCTAGTAA-CGGCGAGTGA---AGCAGGCAAA-GCCCAACTTTAAAATCTGGCGCTTTC-AGC-GTCCGAGTTGTAGTCTCGAGAAGCATGGCTCGTGTCGGTCCG--CG-TCAAACTGGTTCGGATGCCAGGTCATAGAGGGTGACAATCCCGTTGGCAACGCGGCCTCCCGATGCATC-AGCAGTCTGCTCTCCAAGAGTCGAGTTGTTTGGGAATGCAGCT---CTAATTAGGTGGTAAATTCCATCCAAGGCTAAATATCGGCGGGAGACCGATAGCGAACAAGTACCGTGAGGGAAAGATGAAAAGCACTTTGGAAAGAGAATGAAAGAGTATGTGAAATTGCTGGAAGGGAAACGCTTGAAGTCAGACACGCGCGGG-GGTATTCAGCTCGGTTCG--CCGGGTGCATTTGCCCTCATTGCGCGCCAG-CATCGGTTCGTGGGGCCGCAGCAGCGAGGTGGCAA-TGTGGCCGTCTCCGGGCGGTGTTACAGGCCGCCGTT---GTGGTCGGACCCGTGG-ACCGAGGA-TCGCA-GCGCGCCGCA--AGGCAGCCC--TCGAGGGGGTAGA-GCGCTTAGGATGCTGG-CGGAATGGCTTTAAACGACCCGTCT-TGAAACACGGCCTCATCATCGCCGCCGGCACTGGTGAGTTCGAGGCCGGCATCTCGAAGGACGGCCAGACCCGCGAGCACGCCCTCCTCGCCTTCACGCTCGGTGTCCGCCAGCTCATCGTCGCCATCAACAAGATGGACACGGCCAAGTACTCCGAGGCCCGCTACGAGGAGATTGTGTACGTC-GCGCGCC-CTCGTCGCCCTCGCTCA---CCCGC--GCAGCAAGGAGACGTCCAACTTCATCAAGAAGGTCGGCTACAACCCCAAGTCGGTGCCTTTCGTGCCGATCTCGGGCTGGCACGGCGACAACATGATTGAGGAGTCGACGAACATGGGCTGGTTCAAGGGCTGGACC--CAGACCAAGGCCGGTGTCCAGAAGGGCAAGACCCTCCTCGAGGCCATCGACGCTATCGAGCCCCCGACCCGCCCGTCCGACAAGCCGCTCCGCTTGCCGCTCCAGGACGTGTACAAGATCGGCGGCAT---TGGCACGGTCCCGGTCGGCCGTGTCGAGAGCGGTGTCATCAAGGCCGGCATGGTCGTCACCTTCGCCCCGACCAACGTCACCACCGAGGTCAAGTCGGTCGAGGTGCACCACGAGACCCTGACCGAGGGCCTGCCCGGAGACAACGTCGGCTTCAACAT-CAAGAACGGTCCGTCG---CCGCGCCTCG------CTCGCCCTGACCTCG--GCA-GTGTCGGTCAAGGACATCCGTCGCGGCAACGTCTGCGGCGACTCGAAGCAGGACCCGCCGAAGGAGGCGGCCTCGTTCCTCGCCCAGGTCATCGTCCTCAACCACCCGGGTC---AGATCGGCGCCGGCTACG--------CGCCCGTGCTCGACTGC-CACACCGCGCACATCGCCTGC--AAGTTCGACA--CCCTGACCGAGAAGATCGAC--CGCCGGACGGGTGCGTCGACTCG---ACTTGATCGCCTGCTGACTTTGTGCAGGC-AAGTCGATCGAGACGT-CGCCCAAGTTCGTCAAGTCGGGCGACGCCGCGCTCGTCAAGATGATTCCGAGCAAGCCGATGTGTGCGTCGGCGCG-----CGCGGTGACTTCGAGCTGAC----CGCGCAG------GTGTCGAGTCGTTCAACGAGTACCCGCCGCTCGGCCGTTTCGCCGTCCGTGACATGCGTCAGACTGTTGCCGTGGGTGTCATA
>9.Phyllozyma
AAGGATCACTAGTGAAATGGCGCCCGCGCAGGGCTGCCCACTTCATCCT--TACCCT---GTGAAA---ACGGTCTCTTTT-AAACTC-AGAGTGACGA-ATGTAAATCATA---CTAAACAAAACAAAACTTTCAGCAACGGATCTCTTGGCTCCCGCATCGATGAAGAACGCAGCGAAACGCGAAATGTAATGTGAATTGCAGAATTTACGTGAATCATCGAA-TCTTTGAACGCATCTTGCGCTCTTTGGCATTCCGAAGAGCATGCTTGTTTGAGTGTCGCAAACCTCTC--ACGCCCCGGGT--CTTAA-CCGAACCGCGCGGCTGTGGACCGTGGCCGTCT--GGCCGGCGC---TTGTCGTC-GGCCC-GGCCGAAATACAT--GCGGAGCGCCTCTGC-----TGC-CCGCGACGACCGAGCGTTGTAGACCCCTCGCTTG-ATCGGCGTGAGCG---CAG-GCTCCCAAAC--CTAT-CT---ATTCGACCTCAAATCAAGTAAGACTACCCGCTGAACTTAAAAAACAATAGTGATGCCTCTAGTAA-CGGCGAGTGA---AGCAGGCAAA-GCCCAACTTTAAAATCTGGCGCTTTC-AGC-GTCCGAGTTGTAGTCTCGAGAAGCATGGCTCGTGTCGGTCCG--CG-TCAAACTGGTTCGGATGCCAGGTCATAGAGGGTGACAATCCCGTTGGCAACGCGGCCTCCCGATGCATC-AGCAGTCTGCTCTCCAAGAGTCGAGTTGTTTGGGAATGCAGCT---CTAATTAGGTGGTAAATTCCATCCAAGGCTAAATATCGGCGGGAGACCGATAGCGAACAAGTACCGTGAGGGAAAGATGAAAAGCACTTTGGAAAGAGAATGAAAGAGTATGTGAAATTGCTGGAAGGGAAACGCTTGAAGTCAGATACGCGCGGG-GGTATTCAGCCTGGTTCG--CCGGGTGCATTTGCCCTCATTGCGCGCCAG-CATCGGTTCGTGGGGCCGCAGCAGCGCGGTGGGAA-TGTGGCCGTCTCCGGGCGGTGTTA-AGCCCGCCGTT---GTGGTCGGACCCGTGG-ACCGAGGA-TCGCA-GTGCGCCACA--AGGCAGCTC--TCGAGGGAGTAGA-GCACTTAGGATGCTGG-CGGAATGGCTTTAAACGACCCGTCT-TGAAACACGGCCTCATCATCGCCGCCGGCACTGGTGAGTTCGAGGCCGGCATCTCGAAGGACGGCCAGACCCGCGAGCACGCCCTCCTCGCCTTCACGCTCGGTGTCCGTCAGCTCATCGTCGCCATCAACAAGATGGACACGGCCAAGTACTCCGAGGCCCGCTACGAGGAGATCGTGTATGC--GCTCGCT--CCTACAGCCTCGCTCA---TCTGC--GCAGTAAGGAGACGTCGAACTTCATCAAGAAGGTCGGCTACAACCCGAAGTCGGTCGCCTTCGTCCCGATCTCGGGCTGGCACGGCGACAACATGATCGAGGAGTCGACGAACATGTGC-GCTTCGAAACGCGG---AGGAGACCAAGGCCGGTGTCCAGAAGGGCAAGACCCTCCTCGAGGCCATCGACGCCATCGAGCCCCCGACCCGCCCGTCCGACAAGCCGCTCCGCCTGCCGCTCCAGGACGTGTACAAGATCGGTGGTAT---CGGCACAGTTCCCCCTGTGTACGTCGAGAGCGGTGTCATCAAGGCCGGTATGGTCGTCACCTTCGCGCCGACCAACGTCACCACCGAGGTCAAGTCGGTCGAGGTGCACCACGAGACGCTGACCGAGGGCCTGCCCGGAGACAACGTCGGCTTCAACAT-CAAGAACGGTCCGCCGGCCTCGCTCGCTG------CGCAACCTGATCCCG--GCA-GTGTCGGTCAAGGACATCCGTCGCGGCAACGTCTGCGGTGACTCGAAGCAAGACCCGCCGAAGGAGGCCGCCTCGTTCCTGGCCCAGGTCATCGTCCTGAACCACCCGGGTC---AGATCGGCGCCGGCTACG--------CGCCCGTGCTCGACTGC-CACACCGCGCACATCGCCTGC--AAGTTCGACA--CTCTGACCGAGAAGATCGAC--CGCCGGACGGGTGCGTGGGCGGT----CGTGCGGCTCGGCTCACTTT--GCAGGC-AAGTCGATCGAGACGT-CGCCCAAGTTCGTCAAGTCGGGCGACGCCGCGCTCGTCAAGATGATCCCGAGCAAGCCGATGTGTACGTCGGCGC---------CGGGATGACGAGCTGAC----GGTCCAG------GTGTCGAGTCGTTCAACGAGTACCCGCCGCTCGGCCGCTTCGCCGTCCGCGACATGCGTCAGACTGTTGCTGTYGGTGTC---
>1.Phyllozyma
AAGGATCACTAGTGAAATGGCACCCGCGTAGGGTTGCCCACTTCATCCT--TACCCT---GTGAAA---ACGGTCTCTTTTCAAACTCGAAAGTGACGA-ATGTAAATCATA---CTAAACAAAATAAAACTTTCAGCAACGGATCTCTTGGCTCCCGCATCGATGAAGAACGCAGCGAAACGCGAAATGTAATGTGAATTGCAGAATTTACGTGAATCATCGAA-TCTTTGAACGCATCTTGCGCTCTTTGGCATTCCGAAGAGCATGCTTGTTTGAGTGTCGCAAACCTCTC--ACGCCCCGCGT--TTTAA-CGAGCGCGCGCGGCTGTGGACCGTGGCCGTCT--GGCTGGCTC---TCG-AGTC-GGCCC-GGCCGAAATACAT--GCGGAGCGCCTCTGC-----TGC-CCGCGACGACCGAGCGTTGTAGACCCCTCGCTTG-ATCGGCGTGAGCG---CAG-GCTCCCAACC--CTAT-CT---ATTCGACCTCAAATCAAGTAGGACTACCCGCTGAACTTAAAAAACAATAGTGATAGGACTAGTAA-CGGCGAGTGA---AGCTCCTAAA-GCCCAACTTTAAAATCTGGCGCTTTC-AGC-GTCCGAGTTGTAGTCTCGAGAAGCATGGCTCGTGTCGGTCCG--CG-TCAAACTGGTTCGGATGCCAGGTCATAGAGGGTGACAATCCCGTTGGCAACGCGGCCTCCCGATGCATC-AGCAGTCTGCTCTCCAAGAGTCGAGTTGTTTGGGAATGCAGCT---CTAATTAGGTGGTAAATTCCATCCAAGGCTAAATATCGGCGGGAGACCGATAGCGAACAAGTACCGTGAGGGAAAGATGAAAAGCACTTTGGAAAGAGAATGAAAGAGTATGTGAAATTGCTGGAAGGGAAACGCTTGAAGTCAGATACGCGCGGG-GGTATTCAGCTCGGTTCG--CCGGGTGCATTTGCCCTCATTGCGCGCCAG-CATCGGTTCGTGGGGCCGCAGCAGCGCGGTGGGAA-TGTGGCCGCCTCCGGGCGGTGTTA-AGCCCGCCGTC---GTGGTCGGACCCGTGG-ACCGAGGA-TCGCA-GCGCGCCGCA--AGGCAGCCC--TCGAGGGGGTAAA-GCGCTTAGGATGCTGG-CGGAATGGCTTTAAACGACCCGTCT-TGAAACACGG----------------------------------------------AAGGACGGCCAGACCCGCGAGCACGCCCTGCTCGCGTTCACGCTCGGTGTCCGTCAGCTCATCGTCGCCATCAACAAGATGGACACGGCCAAGTACTCCGAGGCCCGGTACGAGGAGATCGTGTACGTCCGCTTCCTGCCCTCGGCCGTCGCTCA---CGCGCTCGCAGCAAGGAGACGTCCAACTTCATCAAGAAGGTCGGCTACAACCCCAAGTCGGTCGCCTTCGTCCCGATCTCCGGCTGGCACGGAGACAACATGATCGAGGAGTCGAGCAACATGGGCTGGTTCAAGGGCTGGACCCTCAGACCAAGGCCGGTGTCCAGAAGGGCAAGACCCTCCTCGAGGCCATCGACGCCATCGAGCCCCCGACCCGCCCGTCCGACAAGCCGCTCCGCCTGCCGCTCCAGGACGTGTACAAGATCGGCGGCAT---TGGCACGGTCCCGGTCGGCCGTGTCGAGAGCGGTGTCATCAAGGCCGGTATGGTCGTCACCTTCGCCCCGACCAACGTCACCACCGAGGTCAAGTCGGTCGAGGTGCACCACGAGACGCTGACCGAGGGCCTGCCCGGAGACAACGTCGGCTTCAACAT-CAAGAACGGTCCGTCCTCGCTCTGCCCGG------CTCGCGCTGACGTCG-CGCA-GTGTCGGTCAAGGACATCCGTCGTGGCAACGTGTGCGGCGACTCGAAGCAGGACCCGCCCAAGGAGGCCGCCTCGTTCCTCGCCCAGGTCATCGTGCTCAACCACCCGGGTC---AGATCGGTGCCGGCTACG--------CGCCCGTGCTCGACTGC-CACACCGCGCACATCGCCTGC--AAGTTCGACA--CCTTGACCGAGAAGATCGAC--CGCCGGACGGGTCCGTCGGCTCG-CGCGCGTTGCTCTCGCTGACGTCCGGCAGGC-AAGTCGATCGAGACGT-CGCCCAAGTTCGTCAAGTCGGGCGACGCTGCGCTCGTGAAGATGATCCCGAGCAAGCCGATGTGTGAGTGCTCGGGTC-ATTTCGGTCACATCGAGCTCGCG---CGCGCCGTCTACCACGTCGGCTTCCTCAA-GACGGTCAAGCGCGTCATCGAGTGTGTCTGCGTGCAGTGCGGCCGGCTCAAGGTCGACATGTCGTG
>13.1Phyllozyma
AAGGATCACTAGTGAAATGGCGCCCGCGCAGGGCTGCCCACTTCATCCT--TACCCT---GTGAAA---ACGGTCTCTTTT-AAACTC-AGAGTCACGA-ATGTAAATCATA---CTAAACATAACAAAACTTTCAGCAACGGATCTCTTGGCTCCCGCATCGATGAAGAACGCAGCGAAACGCGAAATGTAATGTGAATTGCAGAATTTACGTGAATCATCGAA-TCTTTGAACGCATCTTGCGCTTTTTGGCATTCCGAAGAGCATGCTTGTTTGAGTGTCGCAAACCTCTC--ACGCCCCGGGT--CTTAA-CCGATCCGCGCGGCTGTGGACCGTGGCCGTTT--GGCCGGCGC---TCGTCGTC-GGCCC-GGCCGAAATACAT--GCGGAGCGTCTCTGC-----TGC-CCGCGACGACCGAGCGTTGTAGACCCCTCGCTTG-ATCGGCGTGAGCG---CAG-GCTCCCAAAC--CTAT-CT---ATTCGACCTCAAATCAAGTAAGACTACCCGCTGAACTTAA-AAACAATAGTGATGCCTCTAGTAA-CGGCGAGTGA---AGCAGGCAAA-GCCCAACTTTAAAATCTGGCGCCTTC-GGC-GTCCGAGTTGTAGTCTCGAGAAGCATGGCTCGTATCGGTCCG--CG-TCAAACTGGTTCGGATGCCAGGTCATAGAGGGTGACAATCCCGTTGGCAACGCGGCCTCCCGATGCATC-AGCAGTCTGCTCTCCAAGAGTCGAGTTGTTTGGGAATGCAGCT---CTAATTAGGTGGTAAATTCCATCCAAGGCTAAATATCGGCGGGAGACCGATAGCGAACAAGTACCGTGAGGGAAAGATGAAAAGCACTTTGGAAAGAGAATGAAAGAGTATGTGAAATTGCTGGAAGGGAAACGCTTGAAGTCAGATACGCGCGGG-GGTATTCAGCTCGGTTCG--CCGGGTGCATTTGCCCTCATTGCGCGCCAG-CATCGGTTCGTGGGGCCGCAGCAGCGCGGTGGGAA-TGTGGCCGCCTCCGGGCGGTGTTA-AGCCCGCCGTC---GTGGTCGGACCCGTGG-ACCGAGGA-TCGCA-GCGCGCCGCA--AGGCAGCCC--TCGAGGGGGTAAA-GCGCTTAGGATGCTGG-CGGAATGGCTTTAAACGACCGTGAT-TTCATCAAGACCTCATCATCGCCGCCGGCACTGGTGAGTTCGAGGCCGGCATCTCGAAGGACGGCCAGACCCGCGAGCACGCCCTCCTCGCCTTCACGCTCGGTGTCCGTCAGCTCATCGTCGCCATCAACAAGATGGACACGGCCAAGTACTCCGAGGCCCGCTACGAGGAGATTGTGTACGTCCGCTTCCTGTCCGTGGCTGTCGCTCA---CGCGCTCGCAGCAAGGAGACGTCGAACTTCATCAAGAAGGTCGGCTACAACCCGAAGTCGGTCGCCTTCGTCCCGATCTCCGGCTGGCACGGAGACAACATGATCGAGGAGTCGACCAACATGGGCTGGTTCAAGGGCTGGACCCTCAGACCAAGGCCGGTGTCCAGAAGGGCAAGACCCTCCTCGAGGCCATCGACGCCATCGAGCCCCCGACCCGCCCGTCTGACAAGCCGCTCCGCCTGCCGCTCCAGGACGTGTACAAGATC---------------------------------------------------------------------------------------------------------------------------------------------------------------------------------------------------------------------------------------------------------------------------------------------------------------------------------------------------------------------------------------------------------------------------------------------------------------------------------------------------------------------------------------------------------------------------------------------------------------------------------------------------------------------------------------------------------------------------------------------
>13.2Phyllozyma
AAGGATCACTAGTGAAATGGCGCCCGCGCAGGGCTGCCCACTTCATCCT--TACCCT---GTGAAA---ACGGTCTCTTTT-AAACTC-AGAGTCACGA-ATGTAAATCATA---CTAAACATAACAAAACTTTCAGCAACGGATCTCTTGGCTCCCGCATCGATGAAGAACGCAGCGAAACGCGAAATGTAATGTGAATTGCAGAATTTACGTGAATCATCGAA-TCTTTGAACGCATCTTGCGCTTTTTGGCATTCCGAAGAGCATGCTTGTTTGAGTGTCGCAAACCTCTC--ACGCCCCGGGT--CTTAA-CCGATCCGCGCGGCTGTGGACCGTGGCCGTTT--GGCCGGCGC---TCGTCGTC-GGCCC-GGCCGAAATACAT--GCGGAGCGTCTCTGC-----TGC-CCGCGACGACCGAGCGTTGTAGACCCCTCGCTTG-ATCGGCGTGAGCG---CAG-GCTCCCAAAC--CTAT-CT---ATTCGACCTCAAATCAAGTAAGACTACCCGCTGAACTTAAAAAACAATAGTGATGCCTCTAGTAA-CGGCGAGTGA---AGCAGGCAAA-GCCCAACTTTAAAATCTGGCGCCTTC-GGC-GTCCGAGTTGTAGTCTCGAGAAGCATGGCTCGTATCGGTCCG--CG-TCAAACTGGTTCGGATGCCAGGTCATAGAGGGTGACAATCCCGTTGGCAACGCGGCCTCCCGATGCATC-AGCAGTCTGCTCTCCAAGAGTCGAGTTGTTTGGGAATGCAGCT---CTAATTAGGTGGTAAATTCCATCCAAGGCTAAATATCGGCGGGAGACCGATAGCGAACAAGTACCGTGAGGGAAAGATGAAAAGCACTTTGGAAAGAGAATGAAAGAGTATGTGAAATTGCTGGAAGGGAAACGCTTGAAGTCAGATACGCGCGGG-GGTATTCAGCTCGGTTCG--CCGGGTGCATTTGCCCTCATTGCGCGCCAG-CATCGGTTCGTGGGGCCGCAGCAGCGCGGTGGGAA-TGTGGCCGCCTCCGGGCGGTGTTA-AGCCCGCCGTC---GTGGTCGGACCCGTGG-ACCGAGGA-TCGCA-GCGCGCCGCA--AGGCAGCCC--TCGAGGGGGTAAA-GCGCTTAGGATGCTGG-CGGAATGGCTTTAAACGACCGTGAT-TTCATCAAGACCTCATCATCGCCGCCGGCACTGGTGAGTTCGAGGCCGGCATCTCGAAGGACGGCCAGACCCGCGAGCACGCCCTCCTCGCCTTCACGCTCGGTGTCCGTCAGCTCATCGTCGCCATCAACAAGATGGACACGGCCAAGTACTCCGAGGCCCGCTACGAGGAGATTGTGTACGTCCGCTTCCTGTCCGTGGCTGTCGCTCA---CGCGCTCGCAGCAAGGAGACGTCGAACTTCATCAAGAAGGTCGGCTACAACCCGAAGTCGGTCGCCTTCGTCCCGATCTCCGGCTGGCACGGAGACAACATGATCGAGGAGTCGACCAACATGGGCTGGTTCAAGGGCTGGACCCTCAGACCAAGGCCGGTGTCCAGAAGGGCAAGACCCTCCTCGAGGCCATCGACGCCATCGAGCCCCCGACCCGCCCGTCTGACAAGCCGCTCCGCCTGCCGCTCCAGGACGTGTACAAGATC---------------------------------------------------------------------------------------------------------------------------------------------------------------------------------------------------------------------------------------------------------------------------------------------------------------------------------------------------------------------------------------------------------------------------------------------------------------------------------------------------------------------------------------------------------------------------------------------------------------------------------------------------------------------------------------------------------------------------------------------
>8.Phyllozyma
AAGGATCACTAGTGAAATGGCGCCCGCGCAGGGCTGCCCACTTCATCCT--TACCCT---GTGAAA---ACGGTCTCTTTT-AGACTC-GAAGTGAAGA-ATGTAAATCATA---CTAAACAAAACAAAACTTTCAGCAACGGATCTCTTGGCTCCCGCATCGATGAAGAACGCAGCGAAACGCGAAATGTAATGTGAATTGCAGAATTTACGTGAATCATCGAA-TCTTTGAACGCATCTTGCGCTCTTTGGCATTCCGAAGAGCATGCTCGTTTGAGTGTCGCAAACCTCTC--ACGCCCCGGGT--CTTAA-CCGATCCGCGCGGCTGTGGACCGTGGCCGTC---GGCCGGCTC---TCGTAGTC-GGCCC-GGCCGAAATACAT--GCGGAGCGCTTCTGC-----TGC-CCGCGACGACCGAGCGTTGTAGACCCCTCGCTTG-ATCGGCGTGAGCG---CAG-GCTCTCAAAC--CTAT-TT---ATTCGACCTCAAATCGAGTAGGACTACCCGCTGAACTTAAAAAACAATAGTGATAGGACTAGTAA-CGGCGAGTGA---AGCTCCTAAA-GCCCAACTTTAAAATCTGGCGCCTTC-GGC-GTCCGAGTTGTAGTCTCGAGAAGCATGGCTCGTGTCGGTCCG--CG-TCAAACTGGTTCGGATGCCAGGTCATAGAGGGTGACAATCCCGTTGGCAACGCGGCCTCCCGATGCATC-AGCAGTCTGCTCTCCAAGAGTCGAGTTGTTTGGGAATGCAGCT---CTAATCAGGTGGTAAATTCCATCCAAGGCTAAATATCGGCGGGAGACCGATAGCGAACAAGTACCGTGAGGGAAAGATGAAAAGCACTTTGGAAAGAGAATGAAAGAGTATGTGAAATTGCTGGAAGGGAAACGCTTGAAGTCAGATACGCGCGGG-GGTATTCAGCTCGGTTCG--CCGGGTGCATTTGCCCTCATTGCGCGCCAG-CATCGGTTCGTGGGGCCGCAGCAGCGCGGTGGGAA-TGTGGCCATCTCCGGGTGGTGTTA-AGCCCGCCGTT---GTGGTCGGACCCGTGG-ACCGAGGA-TCGCA-GCGCGCCGCA--AGGCAGCCC--TCGAGGGGGTAAA-GCGCTTAGGATGCTGG-CGGAATGGCTTTAAACGACCCGTCT-TGAAACACGG-----------------------------------------------------------------------------------------------------------------------------------------------------------------------------------------------------------------------------------------------------------------------------------------------------------------------------------------------------------------------------------------------------------------------------------------------------------------------------------------------------------------------------------------------------------------------------------------------------------------------------------------------------------------------------------------------------------------------------------------------------------------------------------------------------------------------------------------------------------------------------------------------------------------------------------------------------------------------------------------------------------------------------------------------------------------------------------------------------------------------------------------------------------------------------------------------------------------------------------
>10.2Phyllozyma
AAGGATCAATAGAGATAGGGCGCTCGTGCAGAGCTGCCGTC-TATTCTT-CTACACCCAAGTGAAATGGACAAACCTTTTTTTTACTC-TAAGTAATGG-ATGTTTCGTCTT---ATAAAAGAAA-ACAACTTTCAGCAACGGATCTCTTGGCTCTCGCATCGATGAAGAACGCAGCGAAACGCGATATGAATTGTGAATTGCAGAAACCCCGTGAATCATCGTA-TCTTTGAACGCATCTTGCGCCCATTGGTATTCCGATGGGCATGTCTGTTTGAGTGTCGCGTACCCCTC--AACCC-CCGAT--CTTCTTTGATCGCGC--GGGCTTGGACCGTGGCCGCAC-CGGCCGGCGCAACTGAGCGTCTGGCCC-GGCCGAAATGCAT--GCGAAGCGCCTTTACATCTGTGCGCCGCGACGACCTAGCGTTGTAGACACCTCGCTAG-ATCCGAGTCGGTACGACAGAGGCTTCAGCT--CGAA-T----CTTCGACCTCAAATCAGATAGGACTACCCGCTGAACTT--AAAACAATCGTGATACCACTAGTAA-CGGCGAGTGA---AGATGGTACA-GCCCAACTTTGAAATCTGGCGCTTTC-AGC-GTCCGAGTTGTAGTCTCGAGAAGCGTGACCCGCAACGCACCT--CA-CCAAATCGGTTCGGATACCGAGTCATAGAGGGTAACAATCCCGTTGGGTCTGGG---TGCCGA-GCAT--AGCGGTCCGCTCTCTAAGAGTCGAGTTGTTTGGGAATGCAGCT---CTAATCAGGTGGTAAATTCCATCCAAGGCTAAATATTGGCGAGAGACCGATAGCGAACAAGTACAGTGATGGAAAGATGAAAAGCACTTTGGAAAGAGAATGAAAGAGTATGTGAAATTGCTGGAAGGGAAACGCTTGAAGTCAGACACGCGCGGT-GCGGTTCAGCCCGGTTCG--CCGGGTGCATTTCGCACCATTGCGCGCCAG-CATCGGTTCGTGAGGCCGCATAAGCGCGGCGGGAA-CGTAGCCGCCCTCGGGCGGTGTTATAGCCCGTCGTT---GCG-TCGGACTCGTGG-ACCGAGGA-TAGCA-GCGCGCCGCA--AGGTCCACC--TCGAGGG-GTGAA-GCGCTCAGGATGCTGG-CGGAATGGCTTTAAACGACTCGCAAGCCGACTGCGGCTTGATCATCGCTGCGGGTACCGGTGAGTTCGAGGCCGGTATCTCGAAGGACGGTCAGACCCGCGAGCACGCCCTTCTCGCCTTCACGCTCGGTGTGCGCCAGCTCATCGTCGCCATCAACAAGATGGACACCGCCAAGTGGTCCGAGGCTCGCTACGAGGAAATCGTCAAGGA--GACGTCGACCTTGTGAGATGGCCC------GCTCGGTCACTTGGCTCACGCCCACAGCATCAAGAAGGTTGGCTACAACCCCAAGTCGGTTGCCTTCGTCCCGATCTCGGGCTGGCACGGCGACAACATGCTCGAGGAGTCGACCAACATGGCCTGGTACAAGGGCTGGACCAGGAGACCAAGGCCGGCGTCCAGAAGGGCAAGACCCTGCTCGAGGCCATCGACGCCATCGAGCCGCCAACTCGCCCGTCCGACAAGCCGCTCCGTCTCCCGCTCCAGGACGTCTACAAG--------------CCGGTCTACCACGTCGGGTGAGCTGCCGCGCGTTCAGAGCATCACCGCTTACGCGCCGTGAAGCTTCTTGAACAAGATCAAGAAGATTGTCGAATGCGTCTGCGTCCAGTGCGGCAAGCTCAAGGTCGACCTCTCGTACGTCGCTCCCTTGGGATGCGAGCGTCCGCTGAGCCCCGTCTCGCAGAGATCCGAAGCTGCGCGACATTGTCA-AGCATATTCGCGATCCGAAGCGACGACTTGCTGCCGTGCACGACCTGGCCAAGGGCAAGACGGTCTGCGAGCCGGATGACCCCGAGGTCGAGGACCCGGCTCCTCAGTCGCCTGATCTTCACGTCGGAGCGAGTGGCGAGGCCAACGGGCTGCCGAACGGGCT-CACACCGATCAAGCTGCCCATCAAGGGTCGGCA--CGGTGGCTGCGGACACCATC--AGCCGG-CGATCAGGAAGGAGGGATGAAGATCACGCTGGTGTACACGCAGACGG--ACGTCGACGAGGAAGG-CGGCAAGGGATCGAA-GCGGCAAGA----GCGCAAGAACTTCTCAGCCGAGGCCTGTCGTAACGTGCTCGGTCGCATCTCAGACGAGGATCTCGAGCTGATGGGCATCTCGCTCGACGATGCCAGGCCGATCTGGATGATCCTCACCGTGCTGCCTGTTCCTCCGCCGGCAGTCCGTCCTTCGGTTGCGATTGACGGCGGC
>10.3Phyllozyma
AAGGATCAATAGAGATAGGGCGCTCGTGCAGAGCTGCCGTC-TATTCTT-CTACACCCAAGTGAAATGGACAAACCTTTTTTTTACTC-TAAGTAATGG-ATGTTTCGTCTT---ATAAAAGAAA-ACAACTTTCAGCAACGGATCTCTTGGCTCTCGCATCGATGAAGAACGCAGCGAAACGCGATATGAATTGTGAATTGCAGAAACCCCGTGAATCATCGTA-TCTTTGAACGCATCTTGCGCCCATTGGTATTCCGATGGGCATGTCTGTTTGAGTGTCGCGTGCCCCTC--AACCC-CCGAT--CTCCCTTGATCGCGC--GGGCTTGGACCGTGGCCGCAC-CGGCCGGCGCAACTGAGCGTCTGGCCC-GGCCGAAATGCAT--GCGAAGCGCCTTTACATCTGTGCGCCGCGACGACCTAGCGTTGTAGACACCTCGCTAG-ATCCGAGTCGGTATGACAGAGGCTTCAGCT--CGAA-T----CTTCGACCTCAAATCAGATAGGACTACCCGCTGAACTT--AAAACAATCGTGATACCACCAGTAA-CGGCGAGTGA---AGATGGTACA-GCCCAACTTTGAAATCTGGCGCTTTC-AGC-GTCCGAGTTGTAGTCTCGAGAAGCGTGACCCGCAACGCCCCT--CA-CCAAATCGGTTCGGATACCGAGTCATAGAGGGTAACAATCCCGTTGGGTCTGGG---TGCCGA-GCAC--AGCGGTCCGCTCTCTAAGAGTCGAGTTGTTTGGGAATGCAGCT---CTAATCAGGTGGTAAATTCCATCCAAGGCTAAATATTGGCGAGAGACCGATAGCGAACAAGTACAGTGATGGAAAGATGAAAAGCACTTTGGAAAGAGAATGAAAGAGTATGTGAAATTGCTGGAAGGGAAACGCTTGAAGTCAGACACGCGCGGT-GCGGTTCAGCCCGGTTCG--CCGGGTGCATTTCGCACCATTGCGCGCCAG-CATCGGTTCGTGAGGCCGCATAAGCGCGGCGGGAA-CGTAGCCGCCCTCGGGCGGTGTTATAGCCCGTCGTT---GCG-TCGGACTCGTGG-ACCGAGGA-TAGCA-GCGCGCCGCA--AGGTCCACC--TCGAGGG-GTGAA-GCGCTCAGGATGCTGG-CGGAATGGCTTTAAACGACTCGCAAGCCGACTGCGGCTTGATCATCGCTGCGGGTACCGGTGAGTTCGAGGCCGGTATCTCGAAGGACGGTCAGACCCGCGAGCACGCCCTTCTCGCCTTCACGCTCGGTGTGCGCCAGCTCATCGTCGCCATCAACAAGATGGACACCGCCAAGTGGTCCGAGGCTCGCTACGAGGAAATCGTCAAGGA--GACGTCGACCTTGTGAGATGGCCC------GCTCGGTCACTTGGCTCACGCCCACAGCATCAAGAAGGTTGGCTACAACCCCAAGTCGGTTGCCTTCGTCCCGATCTCGGGCTGGCACGGCGACAACATGCTCGAGGAGTCGACCAACATGGCCTGGTACAAGGGCTGGACCAGGAGACCAAGGCCGGCGTCCAGAAGGGCAAGACCCTGCTCGAGGCCATCGACGCCATCGAGCCGCCAACTCGCCCGTCCGACAAGCCGCTCCGTCTCCCGCTCCAGGACGTCTACAAG--------------CCGGTCTACCACGTCGGGTGAGCTGCCGCGCGTTCAGAGCATCACCGCTTACGCGCCGTGAAGCTTCTTGAACAAGATCAAGAAGATTGTCGAATGCGTCTGCGTCCAGTGCGGCAAGCTCAAGGTCGACCTCTCGTACGTCGCTCCCTTGGGATGCGAGCGTCCGCTGAGCCCCGTCTCGCAGAGATCCGAAGCTGCGCGACATTGTCA-AGCATATTCGCGATCCGAAGCGACGACTTGCTGCCGTGCACGACCTGGCCAAGGGCAAGACGGTCTGCGAGCCGGATGACCCCGAGGTCGAGGACCCGGCTCCTCAGTCGCCTGATCTTCACGTCGGAGCGAGTGGCGAGGCCAACGGGCTGCCGAACGGGCT-CACACCGATCAAGCTGCCCATCAAGGGTCGGCA--CGGTGGCTGCGGACACCATC--AGCCGG-CGATCAGGAAGGAGGGATGAAGATCACGCTGGTGTACACGCAGACGG--ACGTCGACGAGGAAGG-CGGCAAGGGATCGAA-GCGGCAAGA----GCGCAAGAACTTCTCAGCCGAGGCCTGTCGTAACGTGCTCGGTCGCATCTCAGACGAGGATCTCGAGCTGATGGGCATCTCGCTCGACGATGCCAGGCCGATCTGGATGATCCTCACCGTGCTGCCTGTTCCTCCGCCGGCAGTCCGTCCTTCGGTTGCGATTGACGGCGGC
>10.1Phyllozyma
AAGGATCAATAGAGATAGGGCGCTCGTGCAGAGCTGCCGTC-TATTCTT-CTACACCCAAGTGAAATGGACAAACCTTTTTTTTACTC-TAAGTAATGG-ATGTTTCGTCTT---ATAAAAGAAA-ACAACTTTCAGCAACGGATCTCTTGGCTCTCGCATCGATGAAGAACGCAGCGAAACGCGATATGAATTGTGAATTGCAGAAACCCCGTGAATCATCGTA-TCTTTGAACGCATCTTGCGCCCATTGGTATTCCGATGGGCATGTCTGTTTGAGTGTCGCGTACCCCTC--AACCC-CCGAT--CTTCTTTGATCGCGC--GGGCTTGGACCGTGGCCGCAC-CGGCCGGCGCAACTGAGCGTCTGGCCC-GGCCGAAATGCAT--GCGAAGCGCCTTTACATCTGTGCGCCGCGACGACCTAGCGTTGTAGACACCTCGCTAG-ATCCGAGTCGGTACGACAGAGGCTTCAGCT--CGAA-T----CTTCGACCTCAAATCAGATAGGACTACCCGCTGAACTT--AAAACAATCGTGATACCACTAGTAA-CGGCGAGTGA---AGATGGTACA-GCCCAACTTTGAAATCTGGCGCTTTC-AGC-GTCCGAGTTGTAGTCTCGAGAAGCGTGACCCGCAACGCACCT--CA-CCAAATCGGTTCGGATACCGAGTCATAGAGGGTAACAATCCCGTTGGGTCTGGG---TGCCGA-GCAT--AGCGGTCCGCTCTCTAAGAGTCGAGTTGTTTGGGAATGCAGCT---CTAATCAGGTGGTAAATTCCATCCAAGGCTAAATATTGGCGAGAGACCGATAGCGAACAAGTACAGTGATGGAAAGATGAAAAGCACTTTGGAAAGAGAATGAAAGAGTATGTGAAATTGCTGGAAGGGAAACGCTTGAAGTCAGACACGCGCGGT-GCGGTTCAGCCCGGTTCG--CCGGGTGCATTTCGCACCATTGCGCGCCAG-CATCGGTTCGTGAGGCCGCATAAGCGCGGCGGGAA-CGTAGCCGCCCTCGGGCGGTGTTATAGCCCGTCGTT---GCG-TCGGACTCGTGG-ACCGAGGA-TAGCA-GCGCGCCGCG--AGGTCCACC--TCGAGGG-GTGAA-GCGCTCAGGATGCTGG-CGGAATGGCTTTAAACGACTCGCAAGCCGACTGCGGCTTGATCATCGCTGCGGGTACCGGTGAGTTCGAGGCCGGTATCTCGAAGGACGGTCAGACCCGCGAGCACGCCCTTCTCGCCTTCACGCTCGGTGTGCGCCAGCTCATCGTCGCCATCAACAAGATGGACACCGCCAAGTGGTCCGAGGCTCGCTACGAGGAAATCGTCAAGGA--GACGTCGACCTTGTGAGATGGCCC------GCTCGGTCACTTGGCTCACGCCCACAGCATCAAGAAGGTTGGCTACAACCCCAAGTCGGTTGCCTTCGTCCCGATCTCGGGCTGGCACGGCGACAACATGCTCGAGGAGTCGACCAACATGGCCTGGTACAAGGGCTGGACCAGGAGACCAAGGCCGGCGTCCAGAAGGGCAAGACCCTGCTCGAGGCCATCGACGCCATCGAGCCGCCAACTCGCCCGTCCGACAAGCCGCTCCGTCTCCCGCTCCAGGACGTCTACAAG--------------CCGGTCTACCACGTCGGGTGAGCTGCCGCGCGTTCAGAGCATCACCGCTTACGCGCCGTGAAGCTTCTTGAACAAGATCAAGAAGATTGTCGAATGCGTCTGCGTCCAGTGCGGCAAGCTCAAGGTCGACCTCTCGTACGTCGCTCCCTTGGGATGCGAGCGTCCGCTGAGCCCCGTCTCGCAGAGATCCGAAGCTGCGCGACATTGTCA-AGCATATTCGCGATCCGAAGCGACGACTTGCTGCCGTGCACGACCTGGCCAAGGGCAAGACGGTCTGCGAGCCGGATGACCCCGAGGTCGAGGACCCGGCTCCTCAGTCGCCTGATCTTCACGTCGGAGCGAGTGGCGAGGCCAACGGGCTGCCGAACGGGCT-CACACCGATCAAGCTGCCCATCAAGGGTCGGCA--CGGTGGCTGCGGACACCATC--AGCCGG-CGATCAGGAAGGAGGGATGAAGATCACGCTGGTGTACACGCAGACGG--ACGTCGACGAGGAAGG-CGGCAAGGGATCGAA-GCGGCAAGA----GCGCAAGAACTTCTCAGCCGAGGCCTGTCGTAACGTGCTCGGTCGCATCTCAGACGAGGATCTCGAGCTGATGGGCATCTCGCTCGACGATGCCAGGCCGATCTGGATGATCCTCACCGTGCTGCCTGTTCCTCCGCCGGCAGTCCGTCCTTCGGTTGCGATTGACGGCGGC
>11.1Phyllozyma
AAGGATCAATAGAGATTAGGCGCTCGCGGAGAGTTGCCGTCCTATTCTTTCTACACT---GTGAAACGGACAAAACCTTTTTT-ACTC-AAAGTGAAGA-ATGTGAAGTCT----TTATAAGTCTTAGAATTTTAAGCCACGGATCTCTTGGCTCTCGCATCGATGAAGAACGCAGCGAGCCGCGATATTTATTGTGAATTGCAGAAACCCCGTGAATCATCGAA-TCTTTGAACGCATCTTGCGCCCATTGGTATTCCGATGGGCATGCCTGTTTGAGTGTCGCGTACCCCTC--AACCCACCGCT--CGTAA--GAGTGAGACTGGGCTTGGACCGTGGCCGCAC-TGGCCGGCGCAATTGAGCGTCTGGCCC-GGCCGAAATGTAT--GCGAAGCGCCTTATG--CTGTGCGCCGCGACGACCTAGCGTTGTAGACACCTCGCTAGGGTCCGAGTCGGTATGACAGTGGCTTCAGCT--CAAT-TG---ATTCGACCTCAAATCAGGCAGGACTACCCGCTGAACTT--AAAACAATCGTGATATCCCTAGTAA-CGGCGAGTGA---AGCGGATACA-GCCCAACTTTGAAATCTGGCGCTTTC-AGC-GTCCGAGTTGTAGTCTCGAGAAGCGTGACCCGCAACGCCCCT--TA-CCAAATCGGTTCGGATACCGAGTCATAGAGGGTAACAATCCCGTTGGGTCTGGG---TGCCGA-GCAT--AGCGGTCCGCTCTCTAAGAGTCGAGTTGTTTGGGAATGCAGCT---CTAATCAGGTGGTAAATTCCATCCAAGGCTAAATATTGGCGAGAGACCGATAGCGAACAAGTACAGTGATGGAAAGATGAAAAGCACTTTGGAAAGAGAATGAAAGAGTATGTGAAATGGCTTGAAAGGAAACGCTTGAAGTCAGACACGCGCGGT-GCGGTTCAGCTCGGTTCG--CCGAGTGCATTTCGCACCATTGCGCGCCAG-CATCGGTTCGTGAGGCCGCAAAAGCGCGGCGGGAA-CGTAGCCTGCTTCGGGAGGTGTTATAGCCCGTCGTT---GCG-TCGGACTCGTGG-ACCGAGGA-TAGCA-ACGCGCCGCA--AGGTACATC--TCGAGGG-ATGAA-GCGTTCAGGATGCTGG-CGGAATGGCTTTAAACGACTCGCAGGCCGACTGCGGCCTCATCATCGCCGCCGGCACTGGTGAGTTCGAGGCCGGTATCTCGAAGGACGGTCAGACCCGCGAGCACGCTCTCCTCGCCTTCACCCTCGGTGTCCGTCAGCTTATCGTCGCCATCAACAAGATGGACACGGCCAAGTGGAACGAGGCTCGCTTCGAGGAAATCGTCAAGGA--GACGTCCACCTTGTGCGTCGCCTC------TCT-G-CCAGTCTACTGACACACACAGCATCAAGAAGGTCGGCTACAACCCCAAGTCGGTTGCCTTCGTCCCGATCTCGGGCTGGCACGGCGACAACATGTTGGAGGAGTCGACCAACATGAGCTGGTACAAGGGATGGACCAGGAGACCAAGGCCGGTGTTCAGAAGGGCAAGACCCTGCTCGAGGCCATCGACGCCATCGAGCCGCCGACCCGCCCGTCCGACAAGCCGCTCCGTCTCCCGCTCCAGGACGTCTACAAGATCGGTGGTATCGGCACGTCTATCACGTCGGGTGAGCC-GCGAGCGCTTCGTGCACGAGGGCTCACGCAT-GTGAAGCTTCTTGAACAAGGTCAAGAAGATCGTGGAATGTGTCTGCGTCCAGTGCGGTAAGCTCAAGGTCGACATGTCGTACGTCGCTCTTTGCTGG-GCGA-CGTGAGCTGAGCACTCGCGTGCAGAGACCCGAAGCTGCGTGACATTGTCA-AGCACATTCGCGATCCCAAGCGGCGCCTCGCTGCCGTTCACGACCTGGCCAAAGGCAAGACGGTCTGCGAGCCGGACGACCCCGAGGTCGAGGATCCAGCACCTCAGTCGCCCGACCTGCACACCGACGCGAACGGCG---CGAACGGTCTGCCAGACGGTCT-CGCGCCGTACAAGCTGCCGACTAAAGGCCGGCA--CGGCGGCTGCGGGCATCATC--AGCCGG-CGGTCAGGAAAGAAGGTTTAAGATCACGCTTGTCTACACGCACACGG--ACGTTGACGAAGAGGG-CGGCAAGGGCGCCAA-GCGGCAGGA----GCGCAAGAACTTTTCGGCCGAAGCGTGTCGCAACGTGCTCGGTCGCATCTCAGACGAGGATCTCGAGTTCATGGGCATCTCTCTGGACGACGCGAGGCCGATCTGGATGATCCTGACAGTTCTGCCCGTTCCGCCACCCGCGGTTCGACCATCAGTTGCGATCGACGGCGGA
>11.2Phyllozyma
AAGGATCAATAGAGATTAGGCGCTCGCGGAGAGTTGCCGTCCTATTCTTTCTACACT---GTGAAACGGACAAAACCTTTTTT-ACTC-AAAGTGAAGA-ATGTGAAGTCT----TTATAAGTCTTAGAATTTTAAGCCACGGATCTCTTGGCTCTCGCATCGATGAAGAACGCAGCGAGCCGCGATATTTATTGTGAATTGCAGAAACCCCGTGAATCATCGAA-TCTTTGAACGCATCTTGCGCCCATTGGTATTCCGATGGGCATGCCTGTTTGAGTGTCGCGTACCCCTC--AACCCACCGCT--CGTAA--GAGTGAGACTGGGCTTGGACCGTGGCCGCAC-TGGCCGGCGCAATTGAGCGTCTGGCCC-GGCCGAAATGTAT--GCGAAGCGCCTTATG--CTGTGCGCCGCGACGACCTAGCGTTGTAGACACCTCGCTAGGGTCCGAGTCGGTATGACAGTGGCTTCAGCT--CAAT-TG---ATTCGACCTCAAATCAGGCAGGACTACCCGCTGAACTT--AAAACAATCGTGATATCCCTAGTAA-CGGCGAGTGA---AGCGGATACA-GCCCAACTTTGAAATCTGGCGCTTTC-AGC-GTCCGAGTTGTAGTCTCGAGAAGCGTGACCCGCAACGCCCCT--TA-CCAAATCGGTTCGGATACCGAGTCATAGAGGGTAACAATCCCGTTGGGTCTGGG---TGCCGA-GCAT--AGCGGTCCGCTCTCTAAGAGTCGAGTTGTTTGGGAATGCAGCT---CTAATCAGGTGGTAAATTCCATCCAAGGCTAAATATTGGCGAGAGACCGATAGCGAACAAGTACAGTGATGGAAAGATGAAAAGCACTTTGGAAAGAGAATGAAAGAGTATGTGAAATGGCTTGAAAGGAAACGCTTGAAGTCAGACACGCGCGGT-GCGGTTCAGCTCGGTTCG--CCGAGTGCATTTCGCACCATTGCGCGCCAG-CATCGGTTCGTGAGGCCGCAAAAGCGCGGCGGGAA-CGTAGCCTGCTTCGGGAGGTGTTATAGCCCGTCGTT---GCG-TCGGACTCGTGG-ACCGAGGA-TAGCA-ACGCGCCGCA--AGGTACATC--TCGAGGG-ATGAA-GCGTTCAGGATGCTGG-CGGAATGGCTTTAAACGACTCGCAGGCCGACTGCGGCCTCATCATCGCCGCCGGCACTGGTGAGTTCGAGGCCGGTATCTCGAAGGACGGTCAGACCCGCGAGCACGCTCTCCTCGCCTTCACCCTCGGTGTCCGTCAGCTTATCGTCGCCATCAACAAGATGGACACGGCCAAGTGGAACGAGGCTCGCTTCGAGGAAATCGTCAAGGA--GACGTCCACCTTGTGCGTCGCCTC------TCT-G-CCAGTCTACTGACACACACAGCATCAAGAAGGTCGGCTACAACCCCAAGTCGGTTGCCTTCGTCCCGATCTCGGGCTGGCACGGCGACAACATGTTGGAGGAGTCGACCAACATGAGCTGGTACAAGGGATGGACCAGGAGACCAAGGCCGGTGTTCAGAAGGGCAAGACCCTGCTCGAGGCCATCGACGCCATCGAGCCGCCGACCCGCCCGTCCGACAAGCCGCTCCGTCTCCCGCTCCAGGACGTCTACAAGATCGGTGGTATCGGCACGTCTATCACGTCGGGTGAGCC-GCGAGCGCTTCGTGCACGAGGGCTCACGCAT-GTGAAGCTTCTTGAACAAGGTCAAGAAGATCGTGGAATGTGTCTGCGTCCAGTGCGGTAAGCTCAAGGTCGACATGTCGTACGTCGCTCTTTGCTGG-GCGA-CGTGAGCTGAGCACTCGCGTGCAGAGACCCGAAGCTGCGTGACATTGTCA-AGCACATTCGCGATCCCAAGCGGCGCCTCGCTGCCGTTCACGACCTGGCCAAAGGCAAGACGGTCTGCGAGCCGGACGACCCCGAGGTCGAGGATCCAGCACCTCAGTCGCCCGACCTGCACACCGACGCGAACGGCG---CGAACGGTCTGCCAGACGGTCT-CGCGCCGTACAAGCTGCCGACTAAAGGCCGGCA--CGGCGGCTGCGGGCATCATC--AGCCGG-CGGTCAGGAAAGAAGGTTTAAGATCACGCTTGTCTACACGCACACGG--ACGTTGACGAAGAGGG-CGGCAAGGGCGCCAA-GCGGCAGGA----GCGCAAGAACTTTTCGGCCGAAGCGTGTCGCAACGTGCTCGGTCGCATCTCAGACGAGGATCTCGAGTTCATGGGCATCTCTCTGGACGACGCGAGGCCGATCTGGATGATCCTGACAGTTCTGCCCGTTCCGCCACCCGCGGTTCGACCATCAGTTGCGATCGACGGCGGA
>7.Phyllozyma
AAGGATCAATAGAGATGAGGCGCTCGCGGAGAGTTGCCGTCCTATTCTTTCTACACT---GTGAAGCGGACAAAACCATCTTT-ACCC-AAAGTGAAGA-ATGTCAAATTTA---CTATAAGAAT-ACAATTTTTAGCCACGGATCTCTTGGCTCTCGCATCGATGAAGAACGCAGCGAGCCGCGATATTTATTGTGAATTGCAGAACCCCCGTGAATCATCGAA-TCTTTGAACGCATCTTGCGCCCATTGGTATTCCGATGGGCATGCCTGTTTGAGTGTCGCGTACCCCTC--AACCCACCGCT--CTTAATCGAGTGTGCATGGGATTGGACCGTGGCCGCAC-TGGCCGGCGCACTTGAGCGTCTGGCCC-GGCCGAAATGTAT--GCGAAGCGCTTTTAA--CTGTGCGCCGCGACGACCTAGCGTTGTAGACACCTCGCTAGCGTCCGAGTCGGTATGACAGTAGCTTCAGTT--CTAT-C----ATTCGACCTCAAATCAGGCAGGA--------------------------------------------GGCGAGTGA---AGAGGATACA-GCCCAACTTTGAAATCTGGCGCTTTC-AGC-GTCCGAGTTGTAGTCTCGAGAAGCGTGACCCGCAACGCCCCT--TA-CCAAATCGGTTCGGATACCGAGTCACAGAGGGTAACAATCCCGTTGGGTCTGGG---TGCCGA-GCAT--AGCGGTCCGCCCTCTAAGAGTCGAGTTGTTTGGGAATGCAGCT---CTAATCAGGTGGTAAATTCCATCCAAGGCTAAATATTGGCGAGAGACCGATAGCGAACAAGTACAGTGATGGAAAGATGAAAAGCACTTTGGAAAGAGAATGAAAGAGTATGTGAAATGGCTAGAAAGGAAACGCTTGAAGTCAGACACGCGCGGT-GCGGTTCAGCTCGGTTCG--CCGAGTGCATTTCGCACCATTGCGCGCCAG-CATCGGTTCGTGAGGCCGCAAAAGCGCAGTGGGAA-CGTAGCCTGCTCCGGGAGGTGTTATAGCCCATTGTT---GCG-TCGGACTCGTGG-ACCGAGGA-TAGCA-ACGCGCCGCA--AGGTACATC--TCGAGGG-ATGAA-GCGTC--AGATGCTG-----------------------------------------------------------------------------------------------------CGAGCGAGCCCT----------------------------------------------------------------------------------------ATTGTCCGGG-----------------------------------------------------------GCATT-------TCGGCCACA-----------------------------TCGAGCTCGCA------------------------------------------------------------------------------------------------------------------------------------------AAGCCG-----------------------------------------------GTCTATCACGTCGGGTGAGCTTGCCAGCG-TTTATGCACGATGGCTCACGCAT-GTGAAGCTTCTTGAACAAGGTCAAGAAGATCGTGGAATGCGTATGCGTTCAGTGCGGCAAGCTCAAGGTCGACATGTCGTACGTCGCTCTCTTCTGG-GCGA-CGTGAGCTGAGCTCTCGCGTGCAGAGATCCCAAGCTGCGTGAGATCGTCA-AGCACGTTCGCGATCCCAAGCGGCGACTCGCTGCTGTACACGATTTGGCCAAGGGCAAGACGGTCTGCGAGCCTGATGATCCCGAGGTTGAGGATCCTGCACCTCASTCGCCTGATCTACACACCAACGCCAACGGCA---CCAACGGTCTTCCGGACGGCCT-CACGCCGTACAAGGAGCCCATCAAAGGCCGGCA--CGGCGGCTGCGGTCATCATC--AGCCTG-CTGTCAGGAAGGAGGGTTCAAGATCACGCTCGTCTACACGCACACGG--ACGTCGACGAGGAGGG-CGGCAAGGGTGCGAA-GCGACAAGA----GCGCAAGAACTTCTCAGCCGAGGCCTGTCGCAACGTGCTCGGTCGCATCTCAGACGAGGACCTCGAGTTCATGGGCATCTCTCTCGACGACGCCCGGCCGATCTGGATGATCCTGACCGTTCTGCCGGTCCCGCCACCTGCCGTACGACCCTCGGTTGCGATCGACGGCGGA
>12.1.Phyllozyma
AAGGATCAATAGAGGTTAGGCGCTCGCGGAGAGTTGCCGTCCTATTCTTTCTACACT---GTGAAACGGACAAAACCTTTTTTTACTC-AAAGTGAAGA-ATGTGAAGTCT----TATTAAGTTATAAAATTTTAAGCCACGGATCTCTTGGCTCTCGCATCGATGAAGAACGCAGCGAGCCGCGATATTTATTGTGAATTGCAGAAACCCCGTGAATCATCGAA-TCTTTGAACGCATCTTGCGCCCATTGGTATTCCGATGGGCATGCCTGTTTGAGTGTCGCGTACCCCTC--AATCCACCGCT--CGTTAA-TAGCGCGC-TGGGCTTGGACCGTGGCCGCAC-TGGCCGGCGCAATTGAGCGTCTGGCCC-GGCCGAAATGTAT--GCGAAGCGCCTTATG--CTGTGCGCCGCGACGACCTAGCGTTGTAGACACCTCGCTAGCGTCCGAGTCGGTATGACAGTGGCTTCATCT--CATA-TT---ATTCGACCTCAAATCAGGCAGGACTACCCGCTGAACTT--AAAACAATCGTGATATCCCTAGTAA-CGGCGAGTGA---AGCGGATACA-GCCCAACTTTGAAATCTGGCGCTTTC-AGC-GTCCGAGTTGTAGTCTCGAGAAGCGTGACCCGCGACGCCCCT--TA-CCAAATCGGTTCGGATACCGAGTCATAGAGGGTAACAATCCCGTTGGGTCTGGG---TGCCGA-GCAT--AGCGGTCCGCTCTCTAAGAGTCGAGTTGTTTGGGAATGCAGCT---CTAATCAGGTGGTAAATTCCATCCAAGGCTAAATATTGGCGAGAGACCGATAGCGAACAAGTACAGTGATGGAAAGATGAAAAGCACTTTGGAAAGAGAATGAAAGAGTATGTGAAATGGCTTGAAAGGAAACGCTTGAAGTCAGACACGCGCGGT-GCGGTTCAGCTCGGTTTG--CCGAGTGCATTTCGCACCATTGCGCGCCAG-CATCGGTTCGTGAGGCCGCAAAAGCGCGACGGGAA-CGTAGCCTGCTTCGGGAGGTGTTATAGCCCGTCGTT---GCG-TCGGACTTGTGG-ACCGAGGA-TAGCA-ACGCGCCGCA--AGGTACATC--TCGAGGG-ATGAA-GCGTTCAGGATGCTGG-CGGAATGGCTTTAAACGACTCGCAGGCCGACTGCGGCCTCATCATCGCCGCCGGCACTGGTGAGTTCGAGGCCGGTATCTCGAAGGACGGTCAGACTCGCGAGCACGCTCTCCTCGCCTTCACGCTCGGTGTGCGTCAGCTCATCGTCGCCATCAACAAGATGGACACGGCCAAGTGGTCCGAGGCTCGTTACGAGGAAATCGTCAAGGA--GACGTCCACCTTGTGCGTCGGCTC------TCC-GGCCGCTCTCCTGACGCACACAGCATCAAGAAGGTCGGCTACAACCCCAAGTCGGTTGCCTTCGTCCCGATCTCGGGCTGGCACGGCGACAACATGTTGGAGGAGTCGACCAACATGGGCTGGTACAAGGGATGGACTAGGAGACCAAGGCCGGTGTCCAGAAGGGCAAGACCCTGCTCGAGGCCATCGACGCCATCGAGCCGCCGACCCGCCCGTCCGACAAGCCGCTCC-------------------------------------------GTCTCCCGCTCCAGGATGTCT--------------ACAAGATCGGTGGTAT----CGGCACTTCCTGAACAAGGTCAAGAAGATCGTCGAATGCGTCTGCGTTCAGTGCGGTAAGCTTAAGGTCGACATGTCGTACGTCGCTCTTTGCTGG-GCGA-CGTGAGCTGAGCACTCGCGTGCAGAGACCCGAAGCTGCGCGACATTGTCA-AGCACATTCGCGATCCCAAGCGGCGCCTCGCTGCCGTTCACGACCTGGCCAAGGGCAAGACGGTCTGCGAGCCGGATGACCCGGAAGTCGAGGATCCAGCACCTCAGTCGCCCGATCTGCACACCGATGCGAACGGCA---CGAACGGCCTGCCAGACGGCCT-CACGCCGTACAAGGCGCCGATCAAAGGCCGGCA--CGGCGGATGCGGACATCATC--AGCCGG-CGGTCAGGAAAGAGGGTTGAAGATTACCCTCGTCTATACGCACACGG--ACGTTGACGAGGAGGG-CGGCAAGGGCGCCAA-GCGGCAAGA----GCGCAAGAACTTTTCGGCCGAAGCATGTCGCAACGTGCTCGGTCGCATCTCAGACGAAGATCTCGAGTTCATGGGCATCTCTCTGGACGATGCGAGGCCGATCTGGATGATTCTGACCGTTCTGCCCGTGCCACCGCCTGCGGTTCGACCATCAGTTGCGATCGACGGCGGA
>12.2Phyllozyma
AAGGATCAATAGAGGTTAGGCGCTCGCGGAGAGTTGCCGTCCTATTCTTTCTACACT---GTGAAACGGACAAAACCTTTTTTTACTC-AAAGTGAAGA-ATGTGAAGTCT----TATTAAGTTATAAAATTTTAAGCCACGGATCTCTTGGCTCTCGCATCGATGAAGAACGCAGCGAGCCGCGATATTTATTGTGAATTGCAGAAACCCCGTGAATCATCGAA-TCTTTGAACGCATCTTGCGCCCATTGGTATTCCGATGGGCATGCCTGTTTGAGTGTCGCGTACCCCTC--AATCCACCGCT--CGTTAA-TAGCGCGC-TGGGCTTGGACCGTGGCCGCAC-TGGCCGGCGCAATTGAGCGTCTGGCCC-GGCCGAAATGTAT--GCGAAGCGCCTTATG--CTGTGCGCCGCGACGACCTAGCGTTGTAGACACCTCGCTAGCGTCCGAGTCGGTATGACAGTGGCTTCATCT--CATA-TT---ATTCGACCTCAAATCAGGCAGGACTACCCGCTGAACTT--AAAACAATCGTGATATCCCTAGTAA-CGGCGAGTGA---AGCGGATACA-GCCCAACTTTGAAATCTGGCGCTTTC-AGC-GTCCGAGTTGTAGTCTCGAGAAGCGTGACCCGCGACGCCCCT--TA-CCAAATCGGTTCGGATACCGAGTCATAGAGGGTAACAATCCCGTTGGGTCTGGG---TGCCGA-GCAT--AGCGGTCCGCTCTCTAAGAGTCGAGTTGTTTGGGAATGCAGCT---CTAATCAGGTGGTAAATTCCATCCAAGGCTAAATATTGGCGAGAGACCGATAGCGAACAAGTACAGTGATGGAAAGATGAAAAGCACTTTGGAAAGAGAATGAAAGAGTATGTGAAATGGCTTGAAAGGAAACGCTTGAAGTCAGACACGCGCGGT-GCGGTTCAGCTCGGTTTG--CCGAGTGCATTTCGCACCATTGCGCGCCAG-CATCGGTTCGTGAGGCCGCAAAAGCGCGACGGGAA-CGTAGCCTGCTTCGGGAGGTGTTATAGCCCGTCGTT---GCG-TCGGACTTGTGG-ACCGAGGA-TAGCA-ACGCGCCGCA--AGGTACATC--TCGAGGG-ATGAA-GCGTTCAGGATGCTGG-CGGAATGGCTTTAAACGACTCGCAGGCCGACTGCGGCCTCATCATCGCCGCCGGCACTGGTGAGTTCGAGGCCGGTATCTCGAAGGACGGTCAGACTCGCGAGCACGCTCTCCTCGCCTTCACGCTCGGTGTGCGTCAGCTCATCGTCGCCATCAACAAGATGGACACGGCCAAGTGGTCCGAGGCTCGTTACGAGGAAATCGTCAAGGA--GACGTCCACCTTGTGCGTCGGCTC------TCC-GGCCGCTCTCCTGACGCACACAGCATCAAGAAGGTCGGCTACAACCCCAAGTCGGTTGCCTTCGTCCCGATCTCGGGCTGGCACGGCGACAACATGTTGGAGGAGTCGACCAACATGGGCTGGTACAAGGGATGGACTAGGAGACCAAGGCCGGTGTCCAGAAGGGCAAGACCCTGCTCGAGGCCATCGACGCCATCGAGCCGCCGACCCGCCCGTCCGACAAGCCGCTCC-------------------------------------------GTCTCCCGCTCCAGGATGTCT--------------ACAAGATCGGTGGTAT----CGGCACTTCCTGAACAAGGTCAAGAAGATCGTCGAATGCGTCTGCGTTCAGTGCGGTAAGCTTAAGGTCGACATGTCGTACGTCGCTCTTTGCTGG-GCGA-CGTGAGCTGAGCACTCGCGTGCAGAGACCCGAAGCTGCGCGACATTGTCA-AGCACATTCGCGATCCCAAGCGGCGCCTCGCTGCCGTTCACGACCTGGCCAAGGGCAAGACGGTCTGCGAGCCGGATGACCCGGAAGTCGAGGATCCAGCACCTCAGTCGCCCGATCTGCACACCGATGCGAACGGCA---CGAACGGCCTGCCAGACGGCCT-CACGCCGTACAAGGCGCCGATCAAAGGCCGGCA--CGGCGGATGCGGACATCATC--AGCCGG-CGGTCAGGAAAGAGGGTTGAAGATTACCCTCGTCTATACGCACACGG--ACGTTGACGAGGAGGG-CGGCAAGGGCGCCAA-GCGGCAAGA----GCGCAAGAACTTTTCGGCCGAAGCATGTCGCAACGTGCTCGGTCGCATCTCAGACGAAGATCTCGAGTTCATGGGCATCTCTCTGGACGATGCGAGGCCGATCTGGATGATTCTGACCGTTCTGCCCGTGCCACCGCCTGCGGTTCGACCATCAGTTGCGATCGACGGCGGA
>3.Phyllozyma
AAGGATCAATAGAGATAAGGCGCTCGCGTAGAGCTGCCGTC-TATTCTT-CT-CACACT-GTGAAACGGACAAAACCTTTTTTCACGC-CA-GTGATGA-ATGTGAAGTCTTAATACGAAAGAAA-ACAATCTTGAGCAACGGATCTCTTGGCTCTCGCATCGATGAAGAACGCAGCGAAACGCGAAATTTTCGTGGAATTGCAGAAACCCCGTGAATCATCAGT--CTTTGAACGCATCTTGCGCCCATTGGTATTCCGATGGGCATGTCTGTTTGAGTGTCGCGTACCCCTC--AACCC-CCGATTGCTTAATCGCTTTTGCGCGGGCTTGGACCGTGGCCGCACTTGGCCGGCGCAATCGAGCGTCTGGCCC-GGCCGAAATGTAT--GCGAAGCGCTTTAAC--CTGTGCGCCGCGACGACCCTGCGTTGTAGACACCTCG-TAGAGTCCGAGTCGGTA-GACAGGAGCTTCAGCT--CTATATC---ATTCGACCTCAAATCAGATAGGACTACCCGCTGAACTTAAAAAACAATCGTGATATCCCTAGTAA-CGGCGAGTGA---AGAGGATACA-GCCCAACTTTGAAATCTGGCGCTTTC-AGC-GTCCGAGTTGTAGTCTCGAGAAGCGTGACCCGCAGAGTCCCT--CA-CCAAATCGGTTCGGATACCGAGTCATAGAGGGTAACAATCCCGTTGGGTCTGGG---TACCGA-GCAT--AGCGGTCCGCTCTCTAAGAGTCGAGTTGTTTGGGAATGCAGCT---CTAATTAGGTGGTAAATTCCATCCAAGGCTAAATATTGGCGAGAGACCGATAGCGAACAAGTACCGTGAGGGAAAGATGAAAAGCACTTTGGAAAGAGAATGAAAGAGTATGTGAAATTGCTCGAGAGGAAACGCTTGAAGTCAGATACGCGCGGT-GCGGTTCAGCTCGGTTCG--CCGAGTGCATTTCGCACCATTGCGCGCCAG-CATCGGTTCATGAGGCCGTATTAGCGCGATAGGAA-CGTAGCCGTCCTCGGACGGTGTTATAGCCTGTCGTT---GTG-CCGGACTTGTGG-ACCGAGGA-GAGCA-GCGCGCCGCA--AGGTACATC--TCGAGGG-ATGAA-GCGCTCAGGATGCTTGTCGGAATGGCTTTAAACGACCCGTCT-TGAAACACGG-----------------------------------------------------------------------------------------------------------------------------------------------------------------------------------------------------------------------------------------------------------------------------------------------------------------------------------------------------------------------------------------------------------------------------------------------------------------------------------------------------------------------------------------------------------------------------------------------------------------------------------------------------------------------------------------------------------------------------------------------------------------------------------------------------------------------------------------------------------------------------------------------------------------------------------------------------------------------------------------------------------------------------------------------------------------------------------------------------------------------------------------------------------------------------------------------------------------------------------
>5.Phyllozyma
AAGGATCAATAGAGATAAGGCGCTCGCGTAGAGCTGCCGTC-TATTCTT-CT-CACACT-GTGAAACGGACAAA-CCTTTTTTCACTC-TA-GTGATGA-ATGTGAAGTCTTATCATAAAAGAAA-ACAACTTTCAGCAACGGATCTCTTGGCTCTCGCATCGATGAAGAACGCAGCGAAACGCGAAATTTTCGTGGAATTGCAGAAACCCCGTGAATCATCAGT--CTTTGAACGCATCTTGCGCCCATTGGTATTCCGATGGGCATGTCTGTTTGAGTGTCGCGTACCCCTC--AACCC-CCGATCGCTTAATCGCTTTCGTGCGGGCTTGGACCGTGGCCGCACATGGCCGGCGCAATTGAGCGTCTGGCCC-GGCCGAAATGTAT--GCGAAGCGCTTTACC--CTGTGCGCCGCGACGACCCTGCGTTGTAGACACCTCG-TAG-GTCCGAGTCGGTA-GACAGGAGCTTCAA-T--CAAT-TC---AT-CGACCTCAAATCAGATAGGACTACCCGCTGAACTTAAAAAACAATAGTGATAGGACTAGTAA-CGGCGAGTGA---AGAGGGTACA-GCCCAACTTTGAAATCTGGCGCTTTC-AGC-GTCCGAGTTGTAGTCTCGAGAAGCGTGACCCGCAGAGTCCCT--CA-CCAAATCGGTTCGGATACCGAGTCATAGAGGGTAACAATCCCGTTGGGTCTGGG---TACCGA-GCAT--AGCGGTCCGCTCTCTAAGAGTCGAGTTGTTTGGGAATGCAGCT---CTAATCCGGTGGTAAATTCCATCTAAGGCTAAATATTGGCGAGAGACCGATAGCGAACAAGTACCGTGAGGGAAAGATGAAAAGCACTTTGGAAAGAGAATGAAAGAGTATGTGAAATTGCTGGAAGGGAAACGCTTGAAGTCAGACACGCGCGGT-GCGGTTCAGCTCGGTTCG--CCGAGTGCATTTCGCACCATTGCGCGCCAG-CATCGGTTCACGAGGCCGTATTAGCGCGACAGGAA-CGTAGCCGTCCTCGGACGGTGTTATAGCCTGTCGTT---GTG-CCGGACTTGTGG-ACCGAGGA-TAGCA-GCGCGCCGTA--AGGTACATC--TCGAGGG-ATGAA-GCGCTCAGGATGCTGG-CGGAATGGCTTTAAACGACCCGTCT-TGAAACACGGACTCATCATCGCCGCTGGTACCGGTGAATTCGAGGCCGGTATCTCGAAGGACGGCCAGACCCGTGAGCACGCCCTGCTCGCCTTCACCCTCGGTGTCCGTCAGCTCATCGTCGCCATCAACAAGATGGACACTGCCAAGTGGTCCGAGGCCCGCTACGAGGAGATCGTCAAGGA--GACATCGACCTTGTGAGTGACCGC------CCAGTGCTCCTGCGCTGACACACACAGCATCAAGAAGGTCGGCTACAACCCCAAGTCGGTCGCCTTCGTCCCGATCTCGGGCTGGCACGGCGACAACATGCTCGAGGAGTCGACCAACATGGGCTGGTACAAGGGCTGGACCAGGAGACCAAGGCCGGTGTCCAGAAGGGCAAGACCCTGCTCGAGGCCATCGACGCGATCGAGCCGCCGACTCGCCCGTCCGACAAGCCGCTCCGTCTCCCGCTCCAGGACGTCTACAAGATCGGCGGTAT---CGGCACTGTGCCCGTCGGCCGTGTCGAGACCGGTGTCATCAAGGCCGGCATGGTCGTCACCTTCGCCCCGACCAACGTCACCACCGAGGTCAAGTCGGTCGAGATGCACCACGAGACGCTCACCGAGGGTCTGCCCGGAGACAACGTCGGCTT---CAAGTGCGTACTC-GCGCCGCCGACTCGACACT---GACCTCGCG-CAGCGTCA-AGAACGTGTCGGTGAAGGACATCCGTCGTGGCAACGTCTGCGGTGACTCGAAGAACGACCCGCCGATGGAGGCTGCCTCTTTCCTCGCTCAGGTCATCGTCCTCAACCACCCCGGTC---AGATCGGCGCCGGCTACG--------CGCCAGTGCTCGACTGC-CACACTGCCCACATCGCCTGC--AAGTTCGACA--CCCTGACCGAGAAGATCGAC--CGCCGAACAGGCAAGTCGATCGAGCGAACCCCAAGTTCGTCAAGTCGGGTGACGCTGCGCTGGTGAAGATGA-TTCCGTCGAAGCCG-------------------------------------------------------------------------------------------------------------------------------------------------------------------------------------------
>10.4Sporobolomyces
AAGGATCAATAGAGATAGGGCGCTCGTGCAGAGCTGCAGTC-TATTCTT-CTACACCCAAGTGAAATGGACAAACCTTTTTTTTACTC-TAAGTAATGG-ATGTTTCGTCTT---ATAAAAGAAA-ACAACTTTCAGCAACGGATCTCTTGGCTCTCGCATCGATGAAGAACGCAGCGAAACGCGATATGAATTGTGAATTGCAGAAACCCCGTGAATCATCCGTATCTTTGAACGCATCTTGCGCCCATTGGTATTCCGATGGGCATGTCTGTTTGAGTGTCGCGTACCCCTC--AACCC-CCGAT--CTTCTTTGATCGCGCG-GGCTTTGGACCGTGGCC---------------------------------------------------------------------------------------------------------------------------------------------------------------------------------------------AAAACAATCGTGATACCACTAGTAAACGGCGAGTGA---AGATGGTACA-GCCCAACTTTGAAATCTGGCGCTTTC-AGC-GTCCGAGTTGTAGTCTCGAGAAGCGTGACCCGCAACGCACCT--CA-CCAAATCGGTTCGGATACCGAGTCATAGAGGGTAACAATCCCGTTGGGTCTGGG---TGCCGA-GCAT--AGCGGTCCGCTCTCTAAGAGTCGAGTTGTTTGGGAATGCAGCT---CTAATCAGGTGGTAAATTCCATCCAAGGCTAAATATTGGCGAGAGACCGATAGCGAACAAGTACAGTGATGGAAAGATGAAAAGCACTTTGGAAAGAGAATGAAAGAGTATGTGAAATTGCTGGAAGGGAAACGCTTGAAGTCAGACACGCGCGGT-GCGGTTCAGCCCGGTTCG--CCGGGTGCATTTCGCACCATTGCGCGCCAG-CATCGGTTCGTGAGGCCGCATAAGCGCGGCGGGAA-CGTAGCCGCCCTCGGGCGGTGTTATAGCCCGTCGTT---GCG-TCGGACTCGTGG-ACCGAGGA-TAGCA-GCGCGCCGCA--AGGTCCACC--TCGAGGG-GTGAA-GCG-------------------------------------------------------------------------------------------------------------------------------------------------------------------------------------------------------------------------------------------------------------------------------------------------------------------------------------------------------------------------------------------------------------------------------------------------------------------------------------------------------------------------------------------------------------------------------------------------------------------------------------------------------------------------------------------------------------------------------------------------------------------------------------------------------------------------------------------------------------------------------------------------------------------------------------------------------------------------------------------------------------------------------------------------------------------------------------------------------------------------------------------------------------------------------------------------------------------------------------------------------------------------------------
>4.Phyllozyma
AAGGATCAATAGAGATAAGGCGCTCGCGTAGAGCTGCCGTC-TATTCTTCTCACACT---GTGAAACGGACAAAACCTTTTTTCACGC-CA-GTGATGA-ATGTGAAGTCTTA--ATATAAAATATACAATCCTGAGCAACGGATCTCTTGGCTCTCGCATCGATGAAGAACGCAGCGAAACGCGAAATTTTCGTGGAATTGCAGAAACCCCGTGAATCATCAGT--CTTTGAACGCATCTTGCGCCCATTGGTATTCCGATGGGCATGTCTGTTTGAGTGTCGCGTACCCCTC--AACCC-CCGATTGCTTAATCGCTTTTGCGCGGGATTGGACCGTGGCCGCACTTGGCCGGCGCAATCGAGCGTCTGGCCC-GGCCGAAACGTAT--GCGAAGCGCTTTAAC--CTGTGCGCCGCGACGACCCTGCGTTGTAGACACCTCG-TAGAGTCCGAGTCGGTA-GACAGGAGCTTCAGCT--CTATATC---ATTCGACCTCAAATCAGATAGGA-----------------AAAACAATCGTGATATCCCTAGTAA-CGGCGAGTGA---AGAGGATACA-GCCCAACTTTGAAATCTGGCGCTTTC-AGC-GTCCGAGTTGTAGTCTCGAGAAGCGTGACCCGCAGAGTCCCT--CA-CCAAATCGGTTCGGATACCGAGTCATAGAGGGTAACAATCCCGTTGGGTCTGGG---TACCGA-GCAT--AGCGGTCCGCTCTCTAAGAGTCGAGTTGTTTGGGAATGCAGCT---CTAATTAGGTGGTAAATTCCATCCAAGGCTAAATATTGGCGAGAGACCGATAGCGAACAAGTACCGTGAGGGAAAGATGAAAAGCACTTTGGAAAGAGAATGAAAGAGTATGTGAAATTGCTCGAGAGGAAACGCTTGAAGTCAGATACGCGCGGT-GCGGTTCAGCTCGGTTCG--CCGAGTGCATTTCGCACCATTGCGCGCCAG-CATCGGTTCATGAGGTCGTATTAGCGCGATAGGAA-CGTAGCCGTCCTCGGACGGTGTTATAGCCTGTCGTT---GTG-CCGGACTTGTGG-ACCGAGGA-GAGCA-GCGCGCCGCA--AGGTACATC--TCGAGGG-ATGAA-GCGCTCAGGATGCTGG-CGGAATGGCTTTAAACGA---------------------------------------------------------------------------------CGAGCACGCTCTCCTCGCCTGCACGCTCGGTGTCCGTCAGCTCATCGTCGCCATCAACAAGATGGACACGGCCAAGTGGTCCGAGGCTCGTTACGAGGAAATCGTCAAGGA--GACGTCGACCTTGTGCGTGAACGCA---GGCCTCGCCGTCCTCTCTGACCCTCGCAGCATCAAGAAGGTCGGTTACAACCCCAAGTCGGTCGCCTTCGTCCCGATCTCGGGCTGGCACGGCGACAACATGCTCGAGGAGTCGACCAACATGGGCTGGTACAAAGGCTGGACCAGGAGACCAAGGCCGGCGTCCAGAAGGGCAAGACCCTGCTCGAGGCCATCGACGCCATCGAGCCGCCGTCGCGCCCGTCCGACAAGCCGCTCCGTCTCCCGCTCCAGGACGTCTACAAGATCGGCGGTAT---CGGCACTGTGCCGGTCGGCCGTGTCGAGACCGGTGTCATCAAGGCCGGCATGGTCGTCACTTTCGCCCCGACCAACGTCACCACCGAGGTCAAGTCGGTCGAGATGCACCACGAGACCCTGACTGAGGGTCTCCCGGGAGACAACGTCGGCTT---CAAGTGCGTAC--GGCGTCGACTTTCACTCATT------CTCGC---AGCGTCA-AGAACGTGTCCGTCAAGGACATCCGTCGTGGCAACGTCTGCGGTGACTCAAAGAACGACCCGCCGATGGAGGCCGCCTCTTTCCTCGCCCAGGTTATCGTTCTCAACCACCCCGGTC---AGATCGGCGCCGGCTACG--------CGCCAGTGCTCGACTGC-CACACTGCGCACATCGCCTGC--AAGTTCGACA--CCCTCACCGAGAAGATCGAC--CGCCGGACAGGCAAGTCGATCGAGCGAACCCCAAGTTCGTCAAGTCGGGTGACGCCGCTCTCGTTAAGATGA-TCCCGTCCAAGCCGATGTGTGTCGA----GTCCTTTAACGAGTACCCGCCGCTCGGTCGATGTCCGGGGCATTTCGGCCACATCGAGCTCGCGAAACCGGTCTATCACGTCGGGTGAGCTGCGAGATCTGTTCTCGAGCTCACGATGAAGCTTCCTG----AACAAAGTCAAGAAGATTGTCGAGTGCATCTGCGTGCAGT
>15.
AAGGATCATTAACGAAGTGTCGGCCTCCCCGCGGGGCGGCCTTGATCTTCTCACCCT---GTGGCACC-GTGACC-TTTTTCGCGCTGACGACCGTCGA-GGATGTCTGAAAAACTTACAAATGGCACAAAATGAAGCAACGGATCTCTTGGCTCTCGCATCGATGAAGAACGCAGCGAAACGCGAAATGTAATGTGAATTGCAGAACCCCAGTGAATCATCGAA-TCTTTGAACGCACCTTGCGCTCTGTGGTAGTCCGCAGAGCATGCCTGTTTGAGTGTCGCGCCCCCCTCTCAAGCC--GACCTTGTCGTTCGCCGACTCGGGCTCTTGGATCGTGGCCTGTG---GTCGACTCCGAAC-GCGCGAGTCGAAGGCCGAAAGCGA----TGGAGCGCCCTCGAGGCCGCGCGGCTTGACCGGACCG-ATTGTACGCACC-CTTCGGAGCCGGGACGCGCGCCTTGGACGCTGCGAACGTC-ACGCACACACATGACCTCAAATCAGGCAGGACGACCCGCTGAACTTAAAAACCAACGTGGATTCCCCTAGTAG-CGGCGAGCGA---AGCGGGACGA-GCTCAACTTTGTAATCTGGCGCCCCCCGGC-GTCCGACTTGTAGTCTCACGAAGCGTGACCCGCCCCGGCCCG--CG-CCCAAGTCGCATGGTTGCGACGTCAGAGAGGGTGCAAACCCCGTCGACGGCGCGGACGCCCGGGGCGTC-TGTGGTCTGCTCTCCAAGAGTCGAGTTGTTTGGGAATGCAGCT---CCAATCGGGTGGTAAATTCCATCTAAGGCTAAATAGCGGCGAGAGACCGATAGCGAACAAGTACCGTGAGGGAAAGATGAAAAGCACTTTGGAAAGAGGATGAAAGAACACGTGAAATTGCTTTGTTGGAAACGCTTGAAGTCAGGTACGCGTGGGCGGGGTTCAGCCGGGCTTGGCCTTGGTGTACGTCCCGCCCTTGCGCGCCAG-CATCGGTTCTGGACGCCGGACATGGGCCCGGGCAA-GGTAGC-ACCCTCGGGTGTGTTTATAGGCCCGCGGC---AGGTACGGCGTCGAGGGACCGGGGA-CCGCA-GCGCGCCCTCTGTGGCCGCCG--CTTCGGCGGTGTACGCGCTTGGATGCTGCCCCCGGTCATCGTGATTTTATCAAGAGTGCGTTCATCCTCTCATCATCGCCTCCGGCACTGGTGAGTTCGAGGCCGGCATCTCCAAGGACGGCCAGACCCGCGAGCACGCCCTCCTCGCCTTCACCCTCGGTGTCCGCCAGCTCATCGTCGCCATCAACAAGATGGACACCACCAAGTGGTCCGAGTCCCGCTACGAGGAAATCGTCAAGGAGACCTCCAACTTCATCAAGAAGGTGCGTCGCTCATCTGACTCCTCGACCCGGTGCTGACGCACCCACAGGTCGGCTACAACCCGAAGCAGGTCGCCTTCGTCCCCATCTCGGGCTGGCACGGCGACAACATGTTGGAGGAATCCTCCAACATGCCGTGGTTCAAGGTGCGTCATAGGAGATCAAGAGCGGCACCCAGAAGGGCAAGACCCTCCTCGAGGCCATCGACGCCATCGAGCCTCCCGTCCGCCCCTCCGACAAGCCCCTCCGCCTGCCCCTCCAAGACGTCTACAAGATCGGCGGTAT---CGGCACTGTCCCCGTCGGCCGTGTCGAGACCGGCGTCATCAAGGCCGGCATGGTCGTCACCTTTGCCCCGGCCAACGTCACCACTGAGGTCAAGTCGGTCGAGGTGCACCACGAGCAGCTCGTCGAGGGTGTTCCCGGCGACAACGTCGGCTTCAACGTCAAGAACGTGCGTGGTCTTTCGTCTTGCCCCGCTGCC-CTGCTCAAGGGCG-CGCAGGTCTCGGTCAAGGACATTCGCCGTGGCAACGTCGCCGGTGACACGAAGAACGACCCGCCCAAGGAGGCCGCCTCTTTCCTCGCCCAGGTCATCGTCCTCAACCACCCCGGCC---AGATCGGCGCCGGCTACGCTCCGGTCCTCGACTGTCACACCGCGCACATTGCGTGCATCGACTATCCTCGGTCTCTA--GCTCAGCTCAGAAGATCGAC--CGCCGTACCGGCAAGGCCATCGAGCGTCGACGATGCCCGGGCATTTTGCCCACATTGAGTTGGGCAGACCGGTCTACCACGTCGGTCAGCTCAAACACCCTTTCAGATCTCGTAGAGGGTGAAGCTGATGATTCATGCATGTCCAGGCTTCCTGACAAAAGTCAAGAAGATTGTGGAATGCGTCTGTGTGCAGTGTGGCAAATTAAAAGTCGATCTCTCGTGCGTCTGCTCTTCGGCGATTCAGAGTCATCAGACTAACCTCAGCAATGTTCCT
>16.Meniscomyces
AAGGATCATTAACGAAGAGTCGCCCGCGCCGCGCG-GGGCCTTCG-CTTCTCACCCT---GTG-CATC-GTGACCCTTTTTCGCGCTGA-GCATGTCGA-GGATGTC--GAAATCATACAAAAGGCACAAAATGAAGCAACGGATCTCTTGGCTCTCGCATCGATGAAGAACGCAGCGAAACGCGAAATGTAATGTGAATCGCAGAACCCCAGTGAATCATCGAA-TCTTTGAACGCACCTTGCGCCCTGTGGTAGTCCGCAGAGCATGCCTGTTTGAGTGTCGCGCCCCCCTCTCAAGCCCCGGTTCTGT-GTACGCAGACGCCGGGCCTTGGATCGTGGCCTTTC---GTCGACTCCGATCTGCGCGAGTCGAAGGCCGAAAGCGAACGATGAAGCGACCTCGAGGTCGCGCGGCTTGACCGGACCG-ATTGTACGCCCC-CTTCGGAGCCGGGACGCGCGCCTTGGACGCTGCGAACGACGACGCACGGATTTGACCTCAAATCAGGCAGGACGACCCGCTGAACTTAAAAACCAACGTGGATTCCCCTAGTAG-CGGCGAGCGA---AGCGGGACGA-GCTCAACTTTGTAATCTGGCGCCCTC-GGC-GTCCGACTTGTAGTCTCACGAAGCGTGACCCGCCCCGGCCCG--CG-CCCAAGTCGCATGGTTGCGACGTCAGAGAGGGTGCAAACCCCGTCGACGGCGCGGACGCCCGGGGCTGT-GGTGGTCCGCTCTCCAAGAGTCGAGTTGTTTGGGAATGCAGCT---CCAATCGGGTGGTAAATTCCATCTAAGGCTAAATAGCGGCGAGAGACCGATAGCGAACAAGTACCGTGAGGGAAAGATGAAAAGCACTTTGGAAAGAGGATGAAAGAACACGTGAAATTGCTTTGTTGGAAACGCTTGAAGTCAGGTACGCGTGGGCGGGGTTCAGCCGGGTTCGGCCTTGGTGTACGGCCCGCCCTTGCGCGCCAG-CATCGGTTCTGGGCGCCGGACATGGGCTCGAGCAA-GGTAGC-ACCCTCGGGTGTGTTTATAGGCTCGCGGC---AGGTACGGCGTCGAGGGACCGGGGA-CCGCA-GCGCGCCCTC-GTGGCCACCG--TCTCGGCGGTGCACGCGCTTTGG-----------------------------------------------------------------------------------------------------------------------------------------------------------------------------------------------------------------------------------------------------------------------------------------------------------------------------------------------------------ATGCTGGTGGAAT---------------------------------------------------------------------------GGCTTTAAACGACA---------------------------------------------------------------------------------------------------------------------AGGCCGGTATGGTCGTCACCTTTGCGCCCGCCAACGTCACCACCGAGGTCAAGTCGGTCGAGGTGCACCACGAACAGCTCACCGAGGGCGTCCCCGGCGACAACGTCGGCTTCAACGTCAAGAACGTC-----TCGGTCAAGGTGCGCCGCCGCCTCTCCTGATGGGCGTCGCTGACGCCCTCGCAGGACATCCGCCGCGGCAACGTCGCCGGCGACACGAAGAACGACCCGCCGAAGGAGGCCGCCTCTTTCCTCGCCCAGGTCATTGTCCTCAACCACCCCGGTC---AGATTGGCGCCGGCTAC-----------------------------------------------------------------------------------------------------------------------CCCGGGCATTTTGCCCACATTGAGTTGGGCAGACCGGTCTACCACGTCGGTCAGCTCAAACACCCTTTCAGATCTCGTAGAGGGTGAAGCTGATGATTCATGCATGTCCAGGCTTCCTGACAAAAGTCAAGAAGATTGTGGAATGCGTCTGTGTGCAGTGTGGCAAATTAAAAGTCGATCTCTCGTGCGTCTGCTCTTCGGCGATTCAGAGTCATCAGACTAACCTCAGCAATGTTCCT
>17.Spiculogloea
----------------------------------------------------------------------------------------------------------------------------------------------------------------------------------------------------------------------------------------------------------------------------------------------------------------------------------------------------------------------------------------------------------------------------------------------------------------------------------------------------------------------------------------------------AAAGTAACCAGGATTCCCCCAGTAA-CGGCGAGTGA---AGAGGGAACA-GCCCAACTTTGTAATCGGTCGTCTCCGGGC-GACCGAGTTGTAGTCTCGAGACGCSTGACCCGGCGCGGTGGA--CGGTCGAGATGGCTCGGATVCCATGTCACAGAGGGTGCCAACCCCGTACAACMGTCG---TATCGTCGCATC-CGCGGTCGGCGCTCCAAGAGTCGAGTTGTTTGGGAATGCAGCT---CCAATCGGGTGGTAAATTCCATATAGGGCTAAATAACGGCGAGAGACCGATAGCGAACAAGTACCGTGAGGGAGAGATGARAAGCACTTTGGAAAGAGAATGAGACAGTATGTGAAATTGYTGGAAGGGAGACGCTTGAAGTCAGCTTTGCGCGGC-GCGGTTCAGCCCGATTTGGGTGGGGTGCACTTCGCGCCGGTGCGGGCCAG-CATCGGTTTCCGACCCGTCAACAGGGTGCGAGGAA-GGTGGCCCGCTTCGGCGGGTGTTATAGCCTCGGACT---GGACGGCGGGTCGGGG-ACCGAGGAACAGCA-GTGCGCCCCC-GTGGCCGCGT--CCCCGGACGTGTACGCACTCAGGAT-----------------------------------------------------------------------------------------------------------------------------------------------------------------------------------------------------------------------------------------------------------------------------------------------------------------------------------------------------------------------------------------------------------------------------------------------------------------------------------------------------------------------------------------------------------------------------------------------------------------------------------------------------------------------------------------------------------------------------------------------------------------------------------------------------------------------------------------------------------------------------------------------------------------------------------------------------------------------------------------------------------------------------------------------------------------------------------------------------------------------------------------------------------------------------------------------------------------------------------------------------------------------------
>14.Mixia
GAACACAGCGTCAAAGAGGACAACCCCGTTACACGGTCGACCAGTGCTCTGTGAGCGGCCCTCCAAGAGTCGAGTTGTTTTGCAGCTCAAAGGGGGTGGTAAATTCCATCTAAAGCTAAATATGGGCGAGAGACCGATAGCGAACAAGTACCGTGAGGGAAAGATGAAAAGCACTTTGGAAAGAGAAACAGACGTGAAATTGTTGAAAGGGAAACGATTATCAGACACGCCTGCGAGAGTTCAGTCTTTCCGGCAA-CGGGGGGACGGACGCTCTCGCGTTTGGCGGGCCAGCGTCGGTTGGCAGTCGGACTGGAAAAGATGGCATGGA-ATGTAGCATGGGCTCC---GGCACGTGTGTTTATAGACTTGCTACCGATACAGTCCGGCCGACCGAGGAACGCCGTCGTAGGACGC--TGGCAGAATGGCTTTAAACGACCCGTCTTGAAACACGGACCAAGGAGTCTAACATGCCTGCAAGTCTTTGGGTGATTAACCCTCGGGCGGAATGAAAGTGAATG--AAGGTGGGCGACCGGTCCGAATTCCTCTGTGAAGCAGGAACCGAGTAAGAGCATGTATGTTGGGACCCGAAAGATGGTGAACTATGCCTGAATAGGGTGAAGCCAGAGGAAACGAGGCTCGTAGCGGTTCTGACGTGCAAATCGATCGTCAAATTTGGGTATAG-GGGCGAAAGACTAATCGAACCATCTGGTAGCTGGTTCCTGCCGAAGTTTCCCTCAGGATAGCAGAAGCTCGCATCAGTTCGATGAGGTAAAGCGAATGATTAGAGGCCTTGGGGATGAAACATCCTT---AACCTATTCTCAAACTTTAAATGTGTCGGAAGCCCTTGTTGTTTGATTTAAACGAGTGGCATGCGAATGAGAG-TTTCTAGTGGGCCAGTTTTGGTAAGCAGAACTGTGCGGGATGAACCGAACGTGATAAGGTGCCGGAATACTACGCTCATCACCACAAAAGGTGTTAGTTCATACAGCCGCACGGTGGCCATGGAAGTCGGAATCCGCTAAGGAGTGTGTAACAACTCAACGGCCGAATGAACTAGCCCTGAAAATGGATGGCGCTCAAGCGTGTTACCCATACCTCACCGTTGGCGGTCGTGAA-ATGATCCGTCAACGAG--TAGGCAGGCGTGGAGGTCTCGTTAGGAAGCTCTGGTCTCATCATCGCCGCCGGCACGGGCGAATTCGAGGCCGGCATCTCAAAGGATGGCCAGACGCGCGAGCACGCGTTGCTCGCCTTCACGCTAGGTGTCCGTCAGCTCATCGTCGCCATCAACAAGATGGACACGACAAAGTGGTCCGAGTCCCGATACGAGGAAATCGTCAAGGA-----------------------------------------------GACCTCCAACTTCATCAAGAAGGTCGGCTTCAATCCCAAGGGCGTCGCCTTTGTGCCCATCTCCGGCTGGCACGGTGACAACATGCTCGAGGAATCCGTCAACATGACCTGGTTCAAGGGATGGGTCAGGAGACCAAGGCCGGCGAGGTCAAGGGCAAGACTTTGCTCCAGGCCATTGACGCCATCGAGCCTCCCGTACGACCATCAGACAAGCCCCTCCGTCTGCCTCTCCAGGATGTCTACAAGATTGGCGGTAT---CGGAACAGTGCCCGTTGGTCGTGTCGAGACTGGCACCATCAAGGCCGGCATGGTCGTCGTCTTTGCGCCCACCAACGTCACGACTGAAGTCAAGTCGGTCGAGATGCACCACGAACAGCTCGAGGCAGGTCAGCCAGGTGACAACGTCGGATTCAACGT--------------------------------------------------GAAGAACGTCTCCGTCAAGGACATCCGTCGTGGCAACGTTGCCGGCGACACCAAGAACGACCCCCCCAAGGAGGCCGCCTCTTTCATCGCCCAGGTCATCGTGCTCAACCACCCCGGTC---AGATCGGTGCGGGATACCAGCCCGTCCTCGATTGCCACACCGCCCACATCGCCTGCACCGAACAGGCAAGTCGATCGAGTCATCGCCCAAGAGAGCGGCGATGCCGCACTTGTCAACATGGTCCCTCGGCCGGCCAGTCTATCATGTCGGCTTCATGACGAAAGTCAAGAAGATCCTCGAATGCGTCTGCGTCCAGTGTG---GCACGCTCAAATCTGATCTATCGTGAGTCTTGCCCAGCTTTTGATCGTTGCTCTAGATGCTGATGCGTTGACTTCCAAAGTGAGCTACCCCTCGCGGATGCGGTCAGACATACCCAAAACCCAAAGAGACGACTCAAGC-TGGTCCACGAGGTCGCAGCCA--AAAAGCGTC
