# Supplementary material for: ﻿Phylogeny of Phyllozyma (Spiculogloeaceae, Spiculogloeales) with description of four new species from China
Source: MycoKeys. 2025 Oct 15;123:235–51. doi: 10.3897/mycokeys.123.161540 (PMC12547422; doi:10.3897/mycokeys.123.161540)
Supplement: Supplementary material 2 — A dataset of ITS for Fig. 2 [file mycokeys-123-235-s002.fas]

>3.Sporobolomyces
AAGGATCAATAGAGATAAGGCGCTCGCGTAGAGCTGCCGTCTATTCTTCT-CACACT-GTGAAACGGACAAAACCTTT--TTTCACGCC--A--GTGATGAATGTG---AAGTCTTAATA-CGAAAGAAAACAATCTTGAGCAACGGATCTCTTGGCTCTCGCATCGATGAAGAACGCAGCGAAACGCGAAATTTTCGTGGAATTGCAGAAACCCCGTGAATCATC--AGTCTTTGAACGCATCTTGCGCCCATTGGTATTCCGATGGGCATGTCTGTTTGAGTGTCGCGTACCCCTC--AACCCCCGATTGCTT-AATCGCTTTTGCGCGG------GCTT-GGACCGTGGCCGCACTTGGCCGGCGCAATCGAGCGTCTGGCCCGGCCGAAATGTATG---CGAAGCGCTTTAAC--CTGTGCGCCGCGAC--GACCCTGCGTTGTAGACACCTCGTAGA-GTCCGAGTCGGTA-GA-CAGGAGCTTCAGCTCTATATCATTAACGACCTCAAATCAGATAGGACTACCCGCTGAACTTAA------
>4.Phyllozyma
AAGGATCAATAGAGATAAGGCGCTCGCGTAGAGCTGCCGTCTATTCTTCT-CACACT-GTGAAACGGACAAAACCTTT--TTTCACGCC--A--GTGATGAATGTG---AAGTCTTAATA-T-AAAATATACAATCCTGAGCAACGGATCTCTTGGCTCTCGCATCGATGAAGAACGCAGCGAAACGCGAAATTTTCGTGGAATTGCAGAAACCCCGTGAATCATC--AGTCTTTGAACGCATCTTGCGCCCATTGGTATTCCGATGGGCATGTCTGTTTGAGTGTCGCGTACCCCTC--AACCCCCGATTGCTT-AATCGCTTTTGCGCGG------GATT-GGACCGTGGCCGCACTTGGCCGGCGCAATCGAGCGTCTGGCCCGGCCGAAACGTATG---CGAAGCGCTTTAAC--CTGTGCGCCGCGAC--GACCCTGCGTTGTAGACACCTCGTAGA-GTCCGAGTCGGTA-GA-CAGGAGCTTCAGCTCTATATCATTAACGACCTCAAATCAGATAGGA-----------------------
>5.Phyllozyma
AAGGATCAATAGAGATAAGGCGCTCGCGTAGAGCTGCCGTCTATTCTTCT-CACACT-GTGAAACGGACAAA-CCTTT--TTTCACTCT--A--GTGATGAATGTG---AAGTCTTATCA-TAAAAGAAAACAACTTTCAGCAACGGATCTCTTGGCTCTCGCATCGATGAAGAACGCAGCGAAACGCGAAATTTTCGTGGAATTGCAGAAACCCCGTGAATCATC--AGTCTTTGAACGCATCTTGCGCCCATTGGTATTCCGATGGGCATGTCTGTTTGAGTGTCGCGTACCCCTC--AACCCCCGATCGCTT-AATCGCTTTCGTGCGG------GCTT-GGACCGTGGCCGCACATGGCCGGCGCAATTGAGCGTCTGGCCCGGCCGAAATGTATG---CGAAGCGCTTTACC--CTGTGCGCCGCGAC--GACCCTGCGTTGTAGACACCTCGTAG--GTCCGAGTCGGTA-GA-CAGGAGCTTCAA-TCAAT-TCAT-AACGACCTCAAATCAGATAGGACTACCCGCTGAACTTAA------
>10.1Phyllozyma
AAGGATCAATAGAGATAGGGCGCTCGTGCAGAGCTGCCGTCTATTCTTCTACACCCAAGTGAAATGGACAAACCTTTTCCTTTTACTCT--AA-GTAATGGATGTT---TCGTCTTA----TAAAAGAAAACAACTTTCAGCAACGGATCTCTTGGCTCTCGCATCGATGAAGAACGCAGCGAAACGCGATATGAATTGTGAATTGCAGAAACCCCGTGAATCATC-GTATCTTTGAACGCATCTTGCGCCCATTGGTATTCCGATGGGCATGTCTGTTTGAGTGTCGCGTACCCCTC--AACCCCCGAT--CTT-CTTTGAT--CGCGCGG------GCTT-GGACCGTGGCCGCAC-CGGCCGGCGCAACTGAGCGTCTGGCCCGGCCGAAATGCATG---CGAAGCGCCTTTACATCTGTGCGCCGCGAC--GACCTAGCGTTGTAGACACCTCGCTAG-ATCCGAGTCGGTACGA-CAGAGGCTTCAGCTCGAA--TCTTAACGACCTCAAATCAGATAGGACTACCCGCTGAACTTAA------
>10.4Sporobolomyces
AAGGATCAATAGAGATAGGGCGCTCGTGCAGAGCTGCAGTCTATTCTTCTACACCCAAGTGAAATGGACAAACCTTTTCCTTTTACTCT--AA-GTAATGGATGTT---TCGTCTTA----TAAAAGAAAACAACTTTCAGCAACGGATCTCTTGGCTCTCGCATCGATGAAGAACGCAGCGAAACGCGATATGAATTGTGAATTGCAGAAACCCCGTGAATCATCCGTATCTTTGAACGCATCTTGCGCCCATTGGTATTCCGATGGGCATGTCTGTTTGAGTGTCGCGTACCCCTC--AACCCCCGAT--CTT-CTTTGAT--CGCGCGG------GCTTTGGACCGTGGCC---------------------------------------------------------------------------------------------------------------------------------------------------------------------------------------------------
>10.2Phyllozyma
AAGGATCAATAGAGATAGGGCGCTCGTGCAGAGCTGCCGTCTATTCTTCTACACCCAAGTGAAATGGACAAACCTTTTCCTTTTACTCT--AA-GTAATGGATGTT---TCGTCTTA----TAAAAGAAAACAACTTTCAGCAACGGATCTCTTGGCTCTCGCATCGATGAAGAACGCAGCGAAACGCGATATGAATTGTGAATTGCAGAAACCCCGTGAATCATC-GTATCTTTGAACGCATCTTGCGCCCATTGGTATTCCGATGGGCATGTCTGTTTGAGTGTCGCGTACCCCTC--AACCCCCGAT--CTT-CTTTGAT--CGCGCGG------GCTT-GGACCGTGGCCGCAC-CGGCCGGCGCAACTGAGCGTCTGGCCCGGCCGAAATGCATG---CGAAGCGCCTTTACATCTGTGCGCCGCGAC--GACCTAGCGTTGTAGACACCTCGCTAG-ATCCGAGTCGGTACGA-CAGAGGCTTCAGCTCGAA--TCTTAACGACCTCAAATCAGATAGGACTACCCGCTGAACTTAA------
>10.3Phyllozyma
AAGGATCAATAGAGATAGGGCGCTCGTGCAGAGCTGCCGTCTATTCTTCTACACCCAAGTGAAATGGACAAACCTTTTCCTTTTACTCT--AA-GTAATGGATGTT---TCGTCTTA----TAAAAGAAAACAACTTTCAGCAACGGATCTCTTGGCTCTCGCATCGATGAAGAACGCAGCGAAACGCGATATGAATTGTGAATTGCAGAAACCCCGTGAATCATC-GTATCTTTGAACGCATCTTGCGCCCATTGGTATTCCGATGGGCATGTCTGTTTGAGTGTCGCGTGCCCCTC--AACCCCCGAT--CTC-CCTTGAT--CGCGCGG------GCTT-GGACCGTGGCCGCAC-CGGCCGGCGCAACTGAGCGTCTGGCCCGGCCGAAATGCATG---CGAAGCGCCTTTACATCTGTGCGCCGCGAC--GACCTAGCGTTGTAGACACCTCGCTAG-ATCCGAGTCGGTATGA-CAGAGGCTTCAGCTCGAA--TCTTAACGACCTCAAATCAGATAGGACTACCCGCTGAACTTAA------
>10.5Uncultured
--------ATAGAGATAGGGCGCTCGTGCAGAGCTGCCGTCTATTCTTCTACACCCAAGTGAAATGGACAAACCTTTTCCTTTTACTCT--AA-GTAATGGATGTT---TCGTCTTA----TAAAAGAAAACAACTTTCAGCAACGGATCTCTTGGCTCTCGCATCGATGAAGAACGCAGCGAAACGCGATATGAATTGTGAATTGCAGAAACCCCGTGAATCATC-GTATCTTTGAACGCATCTTGCGCCCATTGGTATTCCGATGGGCATGTCTGTTTGAGTGTCGCGTACCCCTC--AACCCCCGAT--CTT-CTTTGAT--CGCGCGG------GCTT-GGACCGTGGCCGCAC-CGGCCGGCGCAACTGAGCGTCTGGCCCGGCCGAAATGCATG---CGAAGCGCCTTTACATCTGTGCGCCGCGAC--GACCTAGCGTTGTAGACACCTCGCTAG-ATCCGAGTCGGTACGA-CAGAGGCTTCAGCTCGAA--TCTTAACGACCTCAAATCAGATAGGACTACCCGCTGAACTTAA------
>11.1Phyllozyma
AAGGATCAATAGAGATTAGGCGCTCGCGGAGAGTTGCCGTCCTATTCTTTCTACACT-GTGAAACGGACAAAACCTTT--TTT-ACTCA--AA-GTGAAGAATGTG---AAGTCTTT----ATAAGTCTTAGAATTTTAAGCCACGGATCTCTTGGCTCTCGCATCGATGAAGAACGCAGCGAGCCGCGATATTTATTGTGAATTGCAGAAACCCCGTGAATCATC-GAATCTTTGAACGCATCTTGCGCCCATTGGTATTCCGATGGGCATGCCTGTTTGAGTGTCGCGTACCCCTC--AACCCACCGCT-CGT-AAGA-GTGAGAC-TGG------GCTT-GGACCGTGGCCGCAC-TGGCCGGCGCAATTGAGCGTCTGGCCCGGCCGAAATGTATG---CGAAGCGCCTTATG--CTGTGCGCCGCGAC--GACCTAGCGTTGTAGACACCTCGCTAGGGTCCGAGTCGGTATGA-CAGTGGCTTCAGCTCAAT-TGATTAACGACCTCAAATCAGGCAGGACTACCCGCTGAACTTAA------
>11.2Phyllozyma
AAGGATCAATAGAGATTAGGCGCTCGCGGAGAGTTGCCGTCCTATTCTTTCTACACT-GTGAAACGGACAAAACCTTT--TTT-ACTCA--AA-GTGAAGAATGTG---AAGTCTTT----ATAAGTCTTAGAATTTTAAGCCACGGATCTCTTGGCTCTCGCATCGATGAAGAACGCAGCGAGCCGCGATATTTATTGTGAATTGCAGAAACCCCGTGAATCATC-GAATCTTTGAACGCATCTTGCGCCCATTGGTATTCCGATGGGCATGCCTGTTTGAGTGTCGCGTACCCCTC--AACCCACCGCT-CGT-AAGA-GTGAGAC-TGG------GCTT-GGACCGTGGCCGCAC-TGGCCGGCGCAATTGAGCGTCTGGCCCGGCCGAAATGTATG---CGAAGCGCCTTATG--CTGTGCGCCGCGAC--GACCTAGCGTTGTAGACACCTCGCTAGGGTCCGAGTCGGTATGA-CAGTGGCTTCAGCTCAAT-TGATTAACGACCTCAAATCAGGCAGGACTACCCGCTGAACTTAA------
>12.1.Phyllozyma
AAGGATCAATAGAGGTTAGGCGCTCGCGGAGAGTTGCCGTCCTATTCTTTCTACACT-GTGAAACGGACAAAACCTTT--TTTTACTCA--AA-GTGAAGAATGTG---AAGTCTTA----TTAAGTTATAAAATTTTAAGCCACGGATCTCTTGGCTCTCGCATCGATGAAGAACGCAGCGAGCCGCGATATTTATTGTGAATTGCAGAAACCCCGTGAATCATC-GAATCTTTGAACGCATCTTGCGCCCATTGGTATTCCGATGGGCATGCCTGTTTGAGTGTCGCGTACCCCTC--AATCCACCGCT-CGT-TAAT-AGCGCGC-TGG------GCTT-GGACCGTGGCCGCAC-TGGCCGGCGCAATTGAGCGTCTGGCCCGGCCGAAATGTATG---CGAAGCGCCTTATG--CTGTGCGCCGCGAC--GACCTAGCGTTGTAGACACCTCGCTAGCGTCCGAGTCGGTATGA-CAGTGGCTTCATCTCATA-TTATTAACGACCTCAAATCAGGCAGGACTACCCGCTGAACTTAA------
>12.2.Phyllozyma
AAGGATCAATAGAGGTTAGGCGCTCGCGGAGAGTTGCCGTCCTATTCTTTCTACACT-GTGAAACGGACAAAACCTTT--TTTTACTCA--AA-GTGAAGAATGTG---AAGTCTTA----TTAAGTTATAAAATTTTAAGCCACGGATCTCTTGGCTCTCGCATCGATGAAGAACGCAGCGAGCCGCGATATTTATTGTGAATTGCAGAAACCCCGTGAATCATC-GAATCTTTGAACGCATCTTGCGCCCATTGGTATTCCGATGGGCATGCCTGTTTGAGTGTCGCGTACCCCTC--AATCCACCGCT-CGT-TAAT-AGCGCGC-TGG------GCTT-GGACCGTGGCCGCAC-TGGCCGGCGCAATTGAGCGTCTGGCCCGGCCGAAATGTATG---CGAAGCGCCTTATG--CTGTGCGCCGCGAC--GACCTAGCGTTGTAGACACCTCGCTAGCGTCCGAGTCGGTATGA-CAGTGGCTTCATCTCATA-TTATTAACGACCTCAAATCAGGCAGGACTACCCGCTGAACTTAA------
>7.Phyllozyma
AAGGATCAATAGAGATGAGGCGCTCGCGGAGAGTTGCCGTCCTATTCTTTCTACACT-GTGAAGCGGACAAAACCATC--TTT-ACCCA--AA-GTGAAGAATGTC---AAATTTAC----TATAAGAATACAATTTTTAGCCACGGATCTCTTGGCTCTCGCATCGATGAAGAACGCAGCGAGCCGCGATATTTATTGTGAATTGCAGAACCCCCGTGAATCATC-GAATCTTTGAACGCATCTTGCGCCCATTGGTATTCCGATGGGCATGCCTGTTTGAGTGTCGCGTACCCCTC--AACCCACCGCT-CTT-AATCGAGTGTGCATGG------GATT-GGACCGTGGCCGCAC-TGGCCGGCGCACTTGAGCGTCTGGCCCGGCCGAAATGTATG---CGAAGCGCTTTTAA--CTGTGCGCCGCGAC--GACCTAGCGTTGTAGACACCTCGCTAGCGTCCGAGTCGGTATGA-CAGTAGCTTCAGTTC-TA-TCATTAACGACCTCAAATCAGGCAGGA-----------------------
>1.1Phyllozyma
AAGGATCACTAGTGAAATGGCACCCGCGTAGGGTTGCCCACT--TCATCCTTACCCT-GTGAAA---ACGGTCTCTTT--TCAAACTCG--AAAGTGACGAATGT----AAATCATACT--AAACAAAATAAAACTTTCAGCAACGGATCTCTTGGCTCCCGCATCGATGAAGAACGCAGCGAAACGCGAAATGTAATGTGAATTGCAGAATTTACGTGAATCATC-GAATCTTTGAACGCATCTTGCGCTCTTTGGCATTCCGAAGAGCATGCTTGTTTGAGTGTCGCAAACCTCTC--ACGCCCCGCGT-TTT-AACGAGCG-CGCGCGG------CTGT-GGACCGTGGCCGTCT--GGCTGGCTCTC----G-AGTCGGCCCGGCCGAAATACATG---CGGAGCGCCT------CTGCTGCCCGCGAC--GACCGAGCGTTGTAGACCCCTCGCTTG-------ATCGGCGTGAGCGCAGGCTCCCAACCCTATCTATT--CGACCTCAAATCAAGTAGGACTACCCGCTGAACTTAA------
>8.Sporobolomyces
AAGGATCACTAGTGAAATGGCGCCCGCGCAGGGCTGCCCACT--TCATCCTTACCCT-GTGAAA---ACGGTCTCTTT--T-AGACTCG--AA-GTGAAGAATGT----AAATCATACT--AAACAAAACAAAACTTTCAGCAACGGATCTCTTGGCTCCCGCATCGATGAAGAACGCAGCGAAACGCGAAATGTAATGTGAATTGCAGAATTTACGTGAATCATC-GAATCTTTGAACGCATCTTGCGCTCTTTGGCATTCCGAAGAGCATGCTCGTTTGAGTGTCGCAAACCTCTC--ACGCCCCGGGT-CTT-AACCGATC-CGCGCGG------CTGT-GGACCGTGGCCGTC---GGCCGGCTCTC----GTAGTCGGCCCGGCCGAAATACATG---CGGAGCGCTT------CTGCTGCCCGCGAC--GACCGAGCGTTGTAGACCCCTCGCTTG-------ATCGGCGTGAGCGCAGGCTCTCAAACCTATTTATT--CGACCTCAAATCGAGTAGGACTACCCGCTGAACTTAA------
>1.2Phyllozyma
AAGGATCACTAGTGAAATGGCACCCGCGTAGGGTTGCCCACT--TCATCCTTACCCT-GTGAAA---ACGGTCTCTTT--TCAAACTCG--AAAGTGACGAATGT----AAATCATACT--AAACAAAACAAAACTTTCAGCAACGGATCTCTTGGCTCCCGCATCGATGAAGAACGCAGCGAAACGCGAAATGTAATGTGAATTGCAGAATTTACGTGAATCATC-GAATCTTTGAACGCATCTTGCGCTCTTTGGCATTCCGAAGAGCATGCTTGTTTGAGTGTCGCAAACCTCTC--ACGCCCCGCGT-TTT-AACGAGCG-CGCGCGG------CTGT-GGACCGTGGCCGTCT--GGCCGGCTCTC----G-AGTCGGCCCGGCCGAAATACATG---CGGAGCGCCT------CTGCTGCCCGCGAC--GACCGAGCGTTGTAGACCCCTCGCTTG-------ATCGGCGTGAGCGCAGGCTCCCAACCCTATCTATT--CGACCTCAAATCAAGTAGGACTACCCGCTGAACTTAA------
>2.Phyllozyma
AAGGATCACTAGTGAAATGGCACCCGCGTAGGGTTGCCCACT--TCATCCTTACCCT-GTGAAA---ACGGTCTCTTT--TCAAACTCG--AAAGTGACGAATGT----AAATCGTACT--AAACAAAACAAAACTTTCAGCAACGGATCTCTTGGCTCCCGCATCGATGAAGAACGCAGCGAAACGCGAAATGTAATGTGAATTGCAGAATTTACGTGAATCATC-GAATCTTTGAACGCATCTTGCGCTCTTTGGCATTCCGAAGAGCATGCTTGTTTGAGTGTCGCAAACCTCTC--ACGCCCCGCGT-TTT-AACGAGCG-CGCGTGG------CTGT-GGACCGTGGCCGTC---GGCCGGCTTTC----ATAGTCGGCCCGGCCGAAATACATG---CGGAGCGCCT------CTGCTGCCCGCGAC--GACCGAGCGTTGTAGACCCCTCGCTTG-------ATCGGCGTGAGCGCAGGCTCCCAACCCTATCTATT--CGACCTCAAATCAAGTAGGACTACCCGCTGAACTTAA------
>13.1Phyllozyma
AAGGATCACTAGTGAAATGGCGCCCGCGCAGGGCTGCCCACT--TCATCCTTACCCT-GTGAAA---ACGGTCTCTTT--T-AAACTCA--GA-GTCACGAATGT----AAATCATACT--AAACATAACAAAACTTTCAGCAACGGATCTCTTGGCTCCCGCATCGATGAAGAACGCAGCGAAACGCGAAATGTAATGTGAATTGCAGAATTTACGTGAATCATC-GAATCTTTGAACGCATCTTGCGCTTTTTGGCATTCCGAAGAGCATGCTTGTTTGAGTGTCGCAAACCTCTC--ACGCCCCGGGT-CTT-AACCGATC-CGCGCGG------CTGT-GGACCGTGGCCGTTT--GGCCGGCGCTC----GTCGTCGGCCCGGCCGAAATACATG---CGGAGCGTCT------CTGCTGCCCGCGAC--GACCGAGCGTTGTAGACCCCTCGCTTG-------ATCGGCGTGAGCGCAGGCTCCCAAACCTATCTATT--CGACCTCAAATCAAGTAAGACTACCCGCTGAACTTAA------
>13.2Phyllozyma
AAGGATCACTAGTGAAATGGCGCCCGCGCAGGGCTGCCCACT--TCATCCTTACCCT-GTGAAA---ACGGTCTCTTT--T-AAACTCA--GA-GTCACGAATGT----AAATCATACT--AAACATAACAAAACTTTCAGCAACGGATCTCTTGGCTCCCGCATCGATGAAGAACGCAGCGAAACGCGAAATGTAATGTGAATTGCAGAATTTACGTGAATCATC-GAATCTTTGAACGCATCTTGCGCTTTTTGGCATTCCGAAGAGCATGCTTGTTTGAGTGTCGCAAACCTCTC--ACGCCCCGGGT-CTT-AACCGATC-CGCGCGG------CTGT-GGACCGTGGCCGTTT--GGCCGGCGCTC----GTCGTCGGCCCGGCCGAAATACATG---CGGAGCGTCT------CTGCTGCCCGCGAC--GACCGAGCGTTGTAGACCCCTCGCTTG-------ATCGGCGTGAGCGCAGGCTCCCAAACCTATCTATT--CGACCTCAAATCAAGTAAGACTACCCGCTGAACTTAA------
>9.Phyllozyma
AAGGATCACTAGTGAAATGGCGCCCGCGCAGGGCTGCCCACT--TCATCCTTACCCT-GTGAAA---ACGGTCTCTTT--T-AAACTCA--GA-GTGACGAATGT----AAATCATACT--AAACAAAACAAAACTTTCAGCAACGGATCTCTTGGCTCCCGCATCGATGAAGAACGCAGCGAAACGCGAAATGTAATGTGAATTGCAGAATTTACGTGAATCATC-GAATCTTTGAACGCATCTTGCGCTCTTTGGCATTCCGAAGAGCATGCTTGTTTGAGTGTCGCAAACCTCTC--ACGCCCCGGGT-CTT-AACCGAAC-CGCGCGG------CTGT-GGACCGTGGCCGTCT--GGCCGGCGCTT----GTCGTCGGCCCGGCCGAAATACATG---CGGAGCGCCT------CTGCTGCCCGCGAC--GACCGAGCGTTGTAGACCCCTCGCTTG-------ATCGGCGTGAGCGCAGGCTCCCAAACCTATCTATT--CGACCTCAAATCAAGTAAGACTACCCGCTGAACTTAA------
>6.Phyllozyma
AAGGATCACTAGTGAAATGGCGCCCGCGCAGGGCTGCCCACT--TCATCCTTACCCT-GTGAAA---ACGGTCTCTTT--TTAAACTCA--GA-GTGGCGAATGT----AAATCATACT--AAACAAAACAAAACTTTCAGCAACGGATCTCTTGGCTCCCGCATCGATGAAGAACGCAGCGAAACGCGAAATGTAATGTGAATTGCAGAATTTACGTGAATCATC-GAATCTTTGAACGCATCTTGCGCTCTTTGGCATTCCGAAGAGCATGCCTGTTTGAGTGTCGCAAACCTCTC--ACGCCCCGGGT-TCT-CACC-----TGCGCGG------CCGT-GGACCGTGGCCTT----GGCCGGCGCTC----GTCGTCGGCCTGGCCGAAATACATG---CGGAGCGCCT------CTGCTGCCCGCGAC--GACCGAGCGTTGTAGACCCCTCGCTTG-------ATCGGCGCGAGCGCAGGCTCCCAGCCTTATCTATT--CGACCTCAAATCAGGTAGGACTACCCGCTGAACTTAA------
>15.
AAGGATCATTAACGAAGTCGCGTCCGCGGGGAGATCCGGCCTTGATCTTCTCACCCT-GTGGCACC-GTGACC-TTTTTTTCGCGCTGACGACCGTCGAGGATGTCTGAAAAACTTAC-----AAATGGCACAAAATGAAGCAACGGATCTCTTGGCTCTCGCATCGATGAAGAACGCAGCGAAACGCGAAATGTAATGTGAATTGCAGAACCCCAGTGAATCATC-GAATCTTTGAACGCACCTTGCGCTCTGTGGTAGTCCGCAGAGCATGCCTGTTTGAGTGTCGCGCCCCCCTCTCAAGCC--GACCTTGTCGTTCGCCGACTCGGGCTCACCGGCCTTGGATCGTGGCCTGTG---GTCGACTCCGAAC-GCGCGAGTCGAAGGCCGAAAGCGA----TGGAGCGCCCTCGAGGCCGCGCGGCTTGACCGGACCGATTGTTTCGGAGCCGGGACGCGCGCCTTGGACGCTGCGAACGTC-ACGCACACACACAAACGAGTTTGACCTCAAATCAGGCAGGACGACCCGCTGAACTTAA------
>16.Meniscomyces
AAGGATCATTAACGAAGA-ACGTCGGCGCG-----CGGGCCTTCG-CTTCTCACCCT-GTG-CATC-GTGACCCTTTTTTTCGCGCTGA-GCATGTCGAGGATGTC--GAAATCATAC-----AAAAGGCACAAAATGAAGCAACGGATCTCTTGGCTCTCGCATCGATGAAGAACGCAGCGAAACGCGAAATGTAATGTGAATCGCAGAACCCCAGTGAATCATC-GAATCTTTGAACGCACCTTGCGCCCTGTGGTAGTCCGCAGAGCATGCCTGTTTGAGTGTCGCGCCCCCCTCTCAAGCCCCGGTTCTGT-GTACGCAGACGCCGGGC-----GCCTTGGATCGTGGCCTTTC---GTCGACTCCGATCTGCGCGAGTCGAAGGCCGAAAGCGAACGATGAAGCGACCTCGAGGTCGCGCGGCTTGACCGGACCGATTGTTTCGGAGCCGGGACGCGCGCCTTGGACGCTGCGAACGACGACGCACGGATTCATTCGAGTTTGACCTCAAATCAGGCAGGACGACCCGCTGAACTTAA------
>14.Mixia
AACTACWCTTGGGGAAGGGTCTGTCGCG-AGAGCGGCAGGTC--TTCTCTGTACACACGTG-----CACTGTCTYTTT---TTCACACMAACGAGTCGAGGATGAA---AAATTATACAAAAAAGAAAATAAAACTTTCAGCAACGGATCTCTTGGTTCTCGCATCGATGAAGAACGCAGCGAAATGCGATACGTAATGTGAATTGCAGAA-TTCAGTGAATCATC-GAATCTTTGAACGCACCTTGCACGATCTGGTATTCCGGATCGTATGCCTGTCTGAGTGTCATGACTCTCTC---ACCCTTGCTCTCTCTTTGCGA----GCATGG-------CGT-GGATCGTGGCGGATCCCGGTGTGGTCAACC--ACACCAGGACTGCCTAAAAGCCGAG------TGCGATC------TTGCGC----CGACGTGATAGACCAT--CTTCGTCCGTGCGAGCACTATAAGCCGTCCGAGTGAGGACACATGATT------------------------------------------------------
